# Supplementary material for: Brca2, Pds5 and Wapl differentially control cohesin chromosome association and function
Source: PLoS Genet. 2018 Feb 15;14(2):e1007225. doi: 10.1371/journal.pgen.1007225 (PMC5831647; doi:10.1371/journal.pgen.1007225)
Supplement: S1 Table — (XLSX) [file pgen.1007225.s007.xlsx]

## Sheet: Figure 7 p values
Wilcoxon signed rank test p values (two-sided) for changes in cohesion factor ChIP-seq enrichment at gene regulatory sequences upon protein depletions
Null hypothesis = no change in median ChIP-seq enrichment
	red = median increase		blue = median decrease
			iPds5
			Fig 7A
	Rad21	promoter	0
		enhancer	1.73741e-08
		PRE	9.06613e-25
			iPds5	iBrca2	iWapl
			Fig 7B	Fig 7E	Fig 7F
	SA	promoter	1.23327e-105	1.32132e-33	5.79621e-161
		enhancer	3.98534e-78	4.93026e-84	6.81716e-09
		PRE	4.58641e-26	0	6.74292e-14
			iPds5	iWapl
			Fig 7G	Fig 7H
	Nipped-B	promoter	0	0
		enhancer	1.08114e-80	1.3023e-61
		PRE	2.43772e-32	1.64085e-20
