# Supplementary material for: Brca2, Pds5 and Wapl differentially control cohesin chromosome association and function
Source: PLoS Genet. 2018 Feb 15;14(2):e1007225. doi: 10.1371/journal.pgen.1007225 (PMC5831647; doi:10.1371/journal.pgen.1007225)
Supplement: S1 Data — (XLSX) [file pgen.1007225.s008.xlsx]

## Sheet: BG3 RNA-seq
gene	mock.ave	inipb.ave	irad21.ave	ipds5.ave	iwapl.ave	ibrca2.ave	ibrca2.ipds5.ave	ibrca2.iwapl.ave	inipb.mock.ratio	irad21.mock.ratio	ipds5.mock.ratio	iwapl.mock.ratio	ibrca2.mock.ratio	ibrca2.ipds5.mock.ratio	ibrca2.iwapl.mock.ratio	inipb.p	irad21.p	ipds5.p	iwapl.p	ibrca2.p	ibrca2.ipds5.p	ibrca2.iwapl.p	inipb.q	irad21.q	ipds5.q	iwapl.q	ibrca2.q	ibrca2.ipds5.q	ibrca2.iwapl.q
128up	38081.2	28210.9	22548.1	35850	41360.7	38317.4	36420.2	35388.5	0.740809	0.592105	0.941408	1.08612	1.0062	0.956382	0.929291	0.131276	0.0336442	0.789173	0.641015	0.972934	0.78404	0.720949	0.0971835	0.0754219	0.448073	0.472512	0.444072	0.861233	0.445294
14-3-3epsilon	416987	523009	618969	443162	362227	417282	426284	337505	1.25426	1.48439	1.06277	0.868676	1.00071	1.0223	0.80939	0.183428	0.00882631	0.694646	0.371671	0.996232	0.89076	0.289382	0.119836	0.03827	0.419296	0.372532	0.449759	0.88591	0.296697
14-3-3zeta	543978	566557	667445	516421	509492	484251	482815	385550	1.04151	1.22697	0.949343	0.936605	0.890204	0.887564	0.708761	0.675862	0.136522	0.710643	0.626413	0.33986	0.337949	0.0416187	0.276082	0.158077	0.423519	0.467367	0.246455	0.742846	0.140103
140up	4584.43	2351.24	3529.28	3881.51	2806.57	3939.13	3183.86	2435.93	0.512875	0.769841	0.846671	0.612196	0.859241	0.694494	0.531348	0.0150948	0.185404	0.343695	0.0309093	0.48567	0.0831175	0.0363242	0.0287164	0.188997	0.295236	0.14238	0.299363	0.499903	0.132218
18w	61142	42468.9	20643.7	118181	69800.6	118523	66384.4	88785.7	0.694594	0.337636	1.93289	1.14161	1.93849	1.08574	1.45212	0.427188	0.113479	0.0846594	0.722536	0.0384422	0.843061	0.350943	0.204662	0.1421	0.175361	0.49927	0.109327	0.876751	0.32224
26-29-p	207517	387741	245379	282895	265731	257665	227467	305172	1.86848	1.18245	1.36324	1.28052	1.24166	1.09614	1.47059	0.00176567	0.137598	0.0526006	0.0769872	0.101387	0.60546	0.00932969	0.0106752	0.158893	0.153335	0.199629	0.142129	0.8189	0.0712712
4EHP	13332.9	19217.7	17942	17317.8	15572.9	18325.1	14622.4	14372.1	1.44138	1.34569	1.29888	1.168	1.37443	1.09672	1.07795	0.0827053	0.145396	0.196112	0.448727	0.155393	0.669478	0.77386	0.074243	0.164019	0.22936	0.400517	0.167722	0.835774	0.460546
5-HT2	28.9251	1.17857	121.704	1.6398	779.259	1.36615	53.0876	30.0732	0.0407456	4.20754	0.0566914	26.9406	0.0472307	1.83535	1.03969	0.310872	0.0889436	0.318433	0.125846	0.313923	0.531828	0.972267	0.16603	0.125283	0.283675	0.235344	0.236592	0.804668	0.515305
5PtaseI	6778.55	14051.7	12432.9	9036.23	8580.94	8136.78	8848.58	8211.42	2.07297	1.83415	1.33306	1.2659	1.20037	1.30538	1.21138	0.00330798	0.013527	0.194	0.284395	0.472875	0.325499	0.483888	0.0140712	0.0471861	0.228247	0.331744	0.295727	0.7365	0.371118
a	4152.6	596.546	1209.89	3303.72	2965.13	3512.5	4445.91	4091.39	0.143656	0.291358	0.795578	0.714042	0.845857	1.07063	0.98526	0.0343089	0.0660338	0.587699	0.450423	0.678883	0.870974	0.972166	0.0446835	0.106506	0.381863	0.401213	0.363343	0.882023	0.515305
A16	25498.3	37332.5	31779.1	33821.6	10697.7	22358.7	12650.7	8586.62	1.46412	1.24633	1.32643	0.419547	0.876871	0.496141	0.336753	0.029165	0.193538	0.15077	0.0112639	0.683014	0.0179916	0.0172808	0.0410495	0.192891	0.20596	0.104775	0.364568	0.29948	0.0935946
A2bp1	65354.7	106505	109187	69090.2	75524.3	65198.6	76130.3	73833.6	1.62964	1.67068	1.05716	1.15561	0.997612	1.16488	1.12974	0.00670401	0.00455327	0.735363	0.371754	0.989193	0.313145	0.509169	0.0194268	0.028533	0.431201	0.372532	0.448161	0.731487	0.378546
a6	18535.9	33065.2	23989.7	26329	29375	24951	25631.8	33361.7	1.78385	1.29423	1.42043	1.58476	1.3461	1.38282	1.79985	0.000372988	0.0940171	0.0241495	0.0033113	0.0684555	0.0665241	0.00112169	0.00545486	0.129544	0.130641	0.0747959	0.12483	0.460282	0.0250405
Aac11	73376.5	99574.1	84295.5	80132.2	86276.3	77788.8	74229.1	83866.5	1.35703	1.14881	1.09207	1.1758	1.06013	1.01162	1.14296	0.00725786	0.143701	0.263454	0.188236	0.459787	0.887914	0.18014	0.0200983	0.163013	0.259508	0.274438	0.290789	0.8857	0.253832
Aats-ala	244955	136452	143226	191434	226618	226041	202241	210377	0.557052	0.584702	0.781507	0.925142	0.922787	0.825625	0.858843	0.0500463	0.0643109	0.298747	0.712264	0.698535	0.388863	0.567231	0.0555714	0.104943	0.275438	0.496566	0.369308	0.764466	0.397074
Aats-ala-m	57858.4	50205.3	40580	61468.6	74277	69336.6	70034.4	78596.1	0.867727	0.701368	1.0624	1.28377	1.19838	1.21044	1.35842	0.254329	0.0163177	0.581019	0.0297629	0.14004	0.0852752	0.0171859	0.146375	0.0520475	0.379729	0.140651	0.161147	0.504386	0.0935946
Aats-arg	44540.4	26141.8	28202.9	31959.8	34153.9	33304.4	31537.4	27867.4	0.586923	0.633197	0.717546	0.766807	0.747735	0.708062	0.625665	0.0439601	0.0705965	0.175464	0.232722	0.191861	0.144113	0.124053	0.051443	0.109841	0.219447	0.301986	0.185839	0.589267	0.221925
Aats-asn	355551	121050	120894	219752	216607	224673	227748	191888	0.340458	0.340019	0.618059	0.609216	0.631901	0.640549	0.539691	0.0915531	0.0919045	0.296517	0.287134	0.311626	0.323813	0.315738	0.0787045	0.127958	0.274509	0.332983	0.235917	0.736421	0.309303
Aats-asp	182556	101241	111078	119596	93196.5	94863.7	100754	68742.6	0.554573	0.608457	0.65512	0.510508	0.519641	0.551904	0.376555	0.0212869	0.0376357	0.125285	0.0142986	0.0181337	0.0228033	0.0146072	0.034696	0.0798245	0.194952	0.11213	0.102653	0.322807	0.0860115
Aats-cys	58483	35727.3	36085.5	50570	53745.1	56606.7	49644.5	41657.6	0.6109	0.617024	0.864695	0.918986	0.967917	0.84887	0.712302	0.00387269	0.00479124	0.256172	0.494259	0.782047	0.161464	0.0425193	0.0148963	0.0293411	0.25678	0.418362	0.39431	0.604997	0.141519
Aats-gln	70867.4	67528.4	64756.1	83767.1	84691.8	106841	78138.5	98217.7	0.952884	0.913764	1.18203	1.19507	1.50762	1.1026	1.38594	0.766961	0.627673	0.288716	0.260245	0.015223	0.561358	0.0891125	0.299578	0.377961	0.27208	0.318155	0.102409	0.81284	0.192643
Aats-glupro	166255	104236	101251	101160	58513.8	128081	60173.4	62714.6	0.626963	0.609011	0.608464	0.351952	0.77039	0.361934	0.377219	0.127366	0.123149	0.124216	0.0199142	0.44809	0.0212046	0.0587037	0.0954038	0.148743	0.194685	0.12278	0.286057	0.308119	0.162821
Aats-his	130626	61752.2	62977.9	115433	93364.8	110901	113718	90169	0.47274	0.482123	0.88369	0.714748	0.848996	0.870556	0.690282	0.010238	0.0116358	0.509687	0.131138	0.359421	0.467684	0.149932	0.0238144	0.0435903	0.356444	0.238443	0.254155	0.786362	0.239561
Aats-ile	148544	59781.7	61882.4	124577	109389	129260	93391.1	93129.6	0.402452	0.416594	0.838655	0.736412	0.870178	0.628712	0.626951	0.0248607	0.027711	0.475646	0.265492	0.566867	0.122304	0.203756	0.0375954	0.0679912	0.34468	0.32021	0.326831	0.565356	0.26238
Aats-leu	20481.6	17411.1	18331.8	21392.7	26869.3	30533.8	23494.4	22596.4	0.850086	0.895037	1.04448	1.31188	1.49079	1.1471	1.10326	0.302101	0.527705	0.766552	0.0824376	0.0217216	0.34736	0.555914	0.162912	0.340796	0.44094	0.205211	0.1035	0.747704	0.392798
Aats-lys	64096.3	37727.2	38526.5	80200.7	68051.1	80066.8	71160.3	72845.9	0.588602	0.601072	1.25125	1.0617	1.24917	1.11021	1.13651	0.0201726	0.0238333	0.103255	0.673903	0.104512	0.449299	0.442836	0.0336263	0.0634982	0.184684	0.482947	0.143263	0.782677	0.356892
Aats-met	19727.8	13884.5	10179.6	22438.3	23159.3	24083.6	22939.8	17968	0.703805	0.516005	1.1374	1.17394	1.2208	1.16282	0.910798	0.108757	0.0211943	0.427459	0.401035	0.336303	0.38988	0.670076	0.0870289	0.0597011	0.330055	0.38425	0.245415	0.764625	0.429459
Aats-phe	14617.3	10408.9	7718.68	12257.5	16238.5	16126.1	15809.8	17826.7	0.712099	0.528052	0.838562	1.11091	1.10322	1.08159	1.21957	0.0115055	0.00095522	0.190322	0.324099	0.333603	0.624651	0.0823595	0.025083	0.01481	0.226511	0.351522	0.24454	0.825267	0.18638
Aats-pro	5253.14	5895.22	5228.4	5187.61	7744.86	6146.99	6390.37	6285.78	1.12223	0.995291	0.987525	1.47433	1.17016	1.21649	1.19658	0.468147	0.977533	0.95099	0.0707651	0.472632	0.225946	0.359206	0.218002	0.483015	0.492422	0.193211	0.295679	0.667854	0.325179
Aats-ser	12110.8	15629.2	10447.9	12740.8	11605.1	10688.6	9743.04	8050.07	1.29051	0.862688	1.05201	0.958239	0.882564	0.80449	0.664701	0.010452	0.371071	0.757802	0.6292	0.557042	0.102869	0.0141385	0.0240564	0.279201	0.437803	0.467941	0.323525	0.537287	0.0848951
Aats-thr	901844	352551	338119	836058	816027	850419	681090	551622	0.390923	0.37492	0.927054	0.904842	0.942977	0.755219	0.61166	0.0181384	0.0161023	0.736652	0.678517	0.784594	0.258107	0.1637	0.0316937	0.0516836	0.431309	0.48457	0.395258	0.692178	0.246682
Aats-trp	47690	27420.5	29126	39455	39707.6	40731.3	41171.5	38155.7	0.574974	0.610735	0.827323	0.832619	0.854084	0.863314	0.800078	0.010703	0.0391198	0.216508	0.278741	0.265348	0.301439	0.229196	0.0243924	0.0814499	0.238904	0.32811	0.216988	0.726218	0.274021
Aats-tyr	55412.5	29659.6	35395.8	48219.5	56309.1	59172.8	61773.3	66083.3	0.53525	0.638769	0.870192	1.01618	1.06786	1.11479	1.19257	0.00155607	0.00406256	0.197568	0.864364	0.532827	0.295657	0.118238	0.0101426	0.0268844	0.229853	0.54132	0.315378	0.722933	0.217988
Aats-val	148541	55256.2	62450	92834.3	85680.5	106710	82338.1	76002.6	0.371994	0.420424	0.624976	0.576815	0.71839	0.554314	0.511663	0.0692681	0.0912375	0.245971	0.192921	0.397021	0.180951	0.229839	0.0666557	0.127167	0.251925	0.277651	0.268019	0.619395	0.274313
aay	8300.28	10588.7	18003.5	7119.98	8624.04	9397.21	7228.7	10997.2	1.2757	2.16903	0.8578	1.03901	1.13216	0.870898	1.32492	0.245346	6.46892e-05	0.460772	0.822924	0.339534	0.392088	0.0445075	0.142811	0.00532605	0.33897	0.529755	0.246455	0.765627	0.143151
ab	16520.4	43330.6	44319.7	17919.1	26739.6	25788.3	18297.4	33396.5	2.62285	2.68272	1.08466	1.61858	1.56099	1.10756	2.02153	0.000776503	0.00390119	0.77765	0.0768935	0.0937256	0.692929	0.0193412	0.00765328	0.026359	0.444563	0.199629	0.138118	0.844682	0.0981839
abba	27.6218	1.17857	1.25937	13.2574	1654.18	1.36615	195.529	52.5088	0.042668	0.0455932	0.47996	59.8865	0.0494591	7.07878	1.90099	0.395907	0.397282	0.649089	0.0992422	0.399098	0.10006	0.520473	0.195273	0.290467	0.40337	0.218611	0.268758	0.530767	0.381582
ABCB7	40388.3	41117.2	43141.7	32534.1	22620	28805.3	24706.4	23872.4	1.01805	1.06817	0.805532	0.560063	0.713209	0.611723	0.591073	0.88554	0.583239	0.176289	0.00936394	0.0887484	0.016071	0.0325161	0.328524	0.361357	0.219601	0.101412	0.135586	0.281388	0.12589
Abi	28228.5	47802	51630.1	35340.9	19807.7	33845.6	18472.3	15951.7	1.69339	1.829	1.25196	0.70169	1.19899	0.654383	0.565091	0.00790139	0.0059149	0.179389	0.129446	0.436182	0.0828267	0.0834533	0.0208914	0.0322772	0.220892	0.237196	0.281923	0.49919	0.186882
Abl	64650.3	122293	149834	104478	99398.7	102381	91400.6	100767	1.8916	2.31761	1.61604	1.53748	1.58361	1.41377	1.55864	0.00379584	0.00120491	0.0160721	0.0309228	0.0254025	0.0867449	0.0599073	0.014783	0.0160883	0.121571	0.14238	0.104105	0.506463	0.164536
abo	13326.7	17322.8	15917.8	13268.8	10192.2	13244.3	10024.8	11770.6	1.29986	1.19443	0.995658	0.764796	0.993815	0.752239	0.883233	0.15182	0.241422	0.979041	0.156045	0.975837	0.141825	0.536504	0.106763	0.219067	0.500249	0.254063	0.444886	0.589267	0.386542
abs	8168.83	13162.4	8632.67	15447.1	10220.7	14056.5	9821.04	10645.4	1.61129	1.05678	1.89098	1.25118	1.72075	1.20226	1.30318	0.011331	0.753052	0.019754	0.197647	0.0311008	0.398758	0.209311	0.0250053	0.420026	0.125349	0.280402	0.105236	0.767765	0.264741
Ac13E	24740.2	20676.1	24111.3	18816.6	15320.5	17829.2	18378.2	18160.9	0.835727	0.974577	0.760566	0.619256	0.720655	0.742845	0.734062	0.52868	0.937192	0.389454	0.195679	0.326011	0.332839	0.416473	0.235489	0.472373	0.314169	0.279581	0.241166	0.741025	0.347495
Ac3	10600.2	18188.1	15451.6	15605.3	13673.7	10540.2	14660.3	6377.91	1.71582	1.45767	1.47217	1.28995	0.994336	1.38302	0.601677	0.011596	0.0720627	0.0936273	0.353894	0.987393	0.212378	0.171487	0.0251805	0.110854	0.178808	0.363974	0.447573	0.654333	0.25072
Ac76E	7696.82	7489.44	6504.56	8054.26	6859.24	7993.3	8769.44	5989.82	0.973057	0.845097	1.04644	0.891179	1.03852	1.13936	0.778221	0.906278	0.469128	0.826808	0.608219	0.857801	0.524201	0.40948	0.333291	0.318761	0.458518	0.460762	0.416572	0.800929	0.344613
ACC	231319	491095	321754	347109	346596	414939	251270	396379	2.12302	1.39095	1.50056	1.49834	1.79379	1.08625	1.71356	0.00454568	0.221836	0.16614	0.122884	0.0212636	0.784408	0.0732806	0.016145	0.209197	0.214247	0.234599	0.1035	0.861295	0.17843
AcCoAS	195131	318094	191560	211135	233864	229703	226347	228589	1.63016	0.981701	1.08202	1.1985	1.17717	1.15997	1.17147	0.0338919	0.896421	0.561752	0.169752	0.214996	0.273795	0.30515	0.0443728	0.461916	0.373642	0.262108	0.19684	0.702928	0.304195
Acer	6718.39	6552.34	5529.08	13290	7306.85	10863.4	8623.61	9913.66	0.975285	0.822977	1.97815	1.08759	1.61696	1.28358	1.4756	0.907594	0.381997	0.00339697	0.70186	0.0600098	0.232059	0.0866545	0.33357	0.283853	0.0890235	0.493857	0.120466	0.673844	0.190434
Acf1	43249.1	62510.9	52694.2	58669.7	51334.7	52868.9	48067.7	55687	1.44537	1.21839	1.35655	1.18695	1.22243	1.11141	1.28759	0.0215751	0.257101	0.0395569	0.310043	0.163643	0.503938	0.111667	0.03488	0.227034	0.143504	0.345318	0.171641	0.79624	0.212678
achi	7953.43	8149.95	7691.34	8051.19	8177.3	7475.62	7725.64	6293.89	1.02471	0.967047	1.01229	1.02815	0.939924	0.97136	0.791343	0.929083	0.904631	0.96935	0.920656	0.836157	0.916891	0.55004	0.338599	0.463803	0.497275	0.554292	0.410233	0.889312	0.390923
Ack	37231.1	47070.6	45753.7	44877.3	41419.7	41174.8	36600	35393.3	1.26428	1.22891	1.20537	1.1125	1.10593	0.983049	0.950638	0.0205024	0.0183435	0.0484658	0.352699	0.33684	0.825628	0.598589	0.0339244	0.0553324	0.149135	0.363974	0.245604	0.87288	0.407195
Acn	84752.3	129990	97227.5	129416	69350.4	115867	65185.1	75330.5	1.53377	1.1472	1.527	0.818272	1.36712	0.769125	0.888832	0.0386693	0.516399	0.0591683	0.404664	0.1243	0.340423	0.678099	0.0478916	0.336083	0.15731	0.385734	0.153575	0.744353	0.43235
Acon	141520	133675	98285.2	179156	159811	208647	162284	237289	0.944569	0.694497	1.26594	1.12925	1.47433	1.14672	1.67672	0.816154	0.261291	0.31591	0.630921	0.107091	0.595179	0.0552692	0.312096	0.229137	0.282661	0.468573	0.144015	0.817973	0.15753
Acox57D-d	824.487	487.934	493.026	487.818	1023.93	495.994	895.425	888.83	0.591803	0.597979	0.591663	1.2419	0.60158	1.08604	1.07804	0.548458	0.563317	0.555862	0.715037	0.554591	0.899149	0.924523	0.24112	0.353206	0.372266	0.497037	0.322592	0.886883	0.50358
Acox57D-p	8184.29	9195.76	7849.93	10246.1	13185.1	13939.4	9894.64	11156.7	1.12359	0.959146	1.25192	1.61102	1.70318	1.20898	1.36318	0.248171	0.727124	0.236627	0.00493517	0.00362784	0.127188	0.0143744	0.144031	0.411634	0.247009	0.0864219	0.102409	0.571157	0.0853372
Acp32CD	505.127	841.865	1219.54	325.855	156.078	377.376	725.687	345.603	1.66664	2.41432	0.645096	0.308988	0.747091	1.43664	0.684191	0.360883	0.0843616	0.604033	0.298592	0.711665	0.527903	0.692477	0.183916	0.121445	0.388022	0.340266	0.373366	0.803296	0.436394
Acp76A	1123.16	807.238	2124	1785.4	1235.31	2699.9	2390.38	1489.82	0.718721	1.89109	1.58962	1.09985	2.40384	2.12827	1.32645	0.597053	0.0986763	0.335958	0.853639	0.0595318	0.212106	0.578889	0.254182	0.132463	0.292149	0.538602	0.120364	0.654333	0.400446
Acph-1	21180.9	29923.2	28454.1	26890.4	35537.6	30470.9	30159.3	35322.2	1.41275	1.34339	1.26956	1.67781	1.43861	1.42389	1.66765	0.0380771	0.0972868	0.128408	0.00948166	0.0449079	0.0293339	0.0128726	0.0474658	0.131744	0.196445	0.101957	0.112803	0.343831	0.0817337
Acsl	190644	323679	279600	169981	233897	218082	167102	188539	1.69782	1.46661	0.891618	1.22688	1.14393	0.876512	0.988961	0.0185534	0.0457228	0.547488	0.307644	0.454836	0.489205	0.95985	0.0320975	0.0889547	0.368871	0.343847	0.288655	0.794184	0.513005
Act42A	386752	579198	831365	375447	375597	454787	366573	277855	1.49759	2.1496	0.970768	0.971156	1.17591	0.947824	0.718431	0.086569	0.0067377	0.900567	0.890924	0.532832	0.814803	0.276547	0.0761871	0.034395	0.47876	0.54751	0.315378	0.871779	0.291606
Act57B	713.804	1641.58	1960.9	749.664	1359.95	1520.52	616.475	901.242	2.29976	2.74712	1.05024	1.90521	2.13016	0.863647	1.26259	0.257607	0.107036	0.940561	0.195045	0.17158	0.830343	0.727557	0.147351	0.137621	0.489613	0.279027	0.175797	0.874104	0.447433
Act5C	3.7882e+06	5.93902e+06	6.52959e+06	4.22947e+06	3.51821e+06	4.60489e+06	3.11328e+06	3.3907e+06	1.56777	1.72366	1.11648	0.928729	1.21559	0.821835	0.895069	0.0277818	0.0126053	0.440338	0.66176	0.187925	0.254373	0.572723	0.0401046	0.0452137	0.334553	0.479623	0.183879	0.690482	0.398852
Act79B	5177.67	4131.76	5649.78	803.295	3050.85	1280.06	1825.92	2908.99	0.797996	1.09118	0.155146	0.589232	0.247227	0.352652	0.561833	0.784631	0.903125	0.250071	0.56874	0.304443	0.369509	0.618508	0.30389	0.46368	0.254118	0.44767	0.233107	0.754038	0.413722
Act87E	8596.44	6411.58	7318.41	2892.51	7885.59	4733.04	9602.13	3518.57	0.745841	0.851331	0.336478	0.917308	0.550581	1.11699	0.409305	0.441019	0.647035	0.0594938	0.829852	0.249532	0.856383	0.158649	0.209147	0.38418	0.157638	0.531934	0.211387	0.877887	0.245041
Act88F	1067.72	436.442	600.741	344.334	918.289	350.837	1925.96	217.673	0.408761	0.56264	0.322495	0.860048	0.328586	1.80381	0.203867	0.314864	0.440627	0.247401	0.809111	0.251128	0.525883	0.277047	0.167543	0.307797	0.252506	0.525849	0.211632	0.801427	0.29176
Actn	65839	108919	81562.7	119253	92234.4	119564	66094	96284.9	1.65432	1.23882	1.81128	1.40091	1.816	1.00387	1.46243	0.0379463	0.38813	0.0155011	0.163509	0.0199293	0.989697	0.195995	0.0474135	0.286589	0.121095	0.258435	0.103247	0.897562	0.259112
Actr13E	38634.5	32144.7	32015.7	23316.6	15144.1	20941.5	15962.4	11826.4	0.832021	0.828683	0.603518	0.391984	0.542041	0.413164	0.30611	0.336321	0.268896	0.0674416	0.00410818	0.0290382	0.00492734	0.00731811	0.175241	0.232693	0.163521	0.0824355	0.104105	0.198434	0.063989
Acyp2	4835.71	2736.11	3461.73	1423.37	1841.67	2195.02	3078.96	2482.71	0.565813	0.715868	0.294345	0.380848	0.453918	0.636712	0.513412	0.0870647	0.254924	0.0158066	0.0275475	0.0545919	0.151226	0.12266	0.0763979	0.225851	0.121095	0.136417	0.118088	0.594825	0.220677
Ada	3715.17	2319.5	2241.31	3475.26	3715.98	4845.39	2939.84	3022.6	0.624333	0.603287	0.935426	1.00022	1.30422	0.791309	0.813583	0.121692	0.180962	0.778819	0.999272	0.232705	0.409609	0.509262	0.0929249	0.186824	0.444955	0.574478	0.204488	0.770445	0.378546
Ada1-1	7328.09	5772.57	5156.29	4073.46	5211.93	4311.89	6386.36	6026.58	0.787732	0.703634	0.55587	0.711227	0.588406	0.871491	0.822394	0.58509	0.447317	0.271907	0.468352	0.307207	0.73746	0.710759	0.250717	0.310209	0.263711	0.408269	0.234259	0.854419	0.441982
Ada1-2	10016.8	9904.83	8837.78	7031.79	7358.49	7732.2	8421.82	7251.94	0.988824	0.882297	0.702002	0.734617	0.771925	0.840771	0.723979	0.972484	0.709757	0.355233	0.399652	0.475155	0.626338	0.4804	0.349326	0.406037	0.299862	0.384026	0.296452	0.825434	0.370173
Ada2a	19603	24122.5	18135.6	18531	20179.7	16039	17709.5	16352.7	1.23056	0.925147	0.945317	1.02942	0.818191	0.903408	0.834194	0.251747	0.72164	0.79481	0.888072	0.392043	0.620034	0.489964	0.145332	0.409401	0.44919	0.546903	0.266562	0.822633	0.373215
Ada2b	21201.8	33532.4	36220.2	26167.7	26985.3	25341	22276.4	25224.3	1.58158	1.70835	1.23422	1.27278	1.19523	1.05068	1.18972	0.00400523	0.0024302	0.268688	0.0935511	0.188558	0.736727	0.279042	0.0150555	0.0216866	0.262457	0.215544	0.184202	0.854419	0.292642
Adam	68184	36766	47481.7	54560.3	57783.9	50836.1	63086.9	49327.2	0.539218	0.696376	0.800192	0.847471	0.745572	0.925246	0.723443	0.017112	0.108202	0.263808	0.364624	0.139532	0.635358	0.180247	0.0307222	0.138414	0.2596	0.369131	0.161029	0.828032	0.253832
Adar	35093.5	52712.5	59751.5	42699.1	49210.3	49568.3	38381.3	41690.5	1.50206	1.70263	1.21672	1.40226	1.41246	1.09369	1.18798	0.0474157	0.00307672	0.18678	0.100547	0.0293967	0.602817	0.342217	0.0537551	0.0238357	0.224578	0.219302	0.104105	0.8189	0.319614
adat	5008.52	4680.46	3896.7	5176.88	4575.41	3967.58	4303.23	3833.62	0.934498	0.778014	1.03361	0.913525	0.792165	0.859181	0.765419	0.70987	0.166644	0.800659	0.638989	0.284766	0.276099	0.156894	0.284714	0.17849	0.450619	0.471974	0.224961	0.705265	0.244163
ade2	57941.2	62475.3	38570.1	76061.5	77008.5	90604.8	62736.2	85965	1.07825	0.665676	1.31274	1.32908	1.56374	1.08276	1.48366	0.671678	0.107906	0.163039	0.106497	0.0143936	0.657393	0.0666701	0.275038	0.138201	0.212758	0.223432	0.102409	0.832826	0.171395
ade3	72378.8	66631.6	29813.8	84265.3	85100.5	84300.4	72760.1	103682	0.920594	0.411914	1.16423	1.17577	1.16471	1.00527	1.4325	0.437287	0.000747193	0.167777	0.14627	0.131822	0.967845	0.00966359	0.207763	0.0134331	0.215174	0.247679	0.157056	0.895776	0.072088
ade5	100693	132483	121628	283598	124250	90616.8	277265	97133.1	1.31572	1.20792	2.81647	1.23396	0.899936	2.75358	0.96465	0.14256	0.312795	3.52471e-05	0.303922	0.612842	0.00361168	0.883303	0.102353	0.252835	0.0117004	0.342301	0.34193	0.17422	0.491761
Adf1	31279.3	40718.7	34567.2	34520.3	42166.5	36026.9	37257.9	33616.6	1.30178	1.10512	1.10362	1.34806	1.15178	1.19114	1.07472	0.0886778	0.309554	0.363106	0.0289256	0.191259	0.216478	0.528014	0.0772821	0.251714	0.302869	0.13879	0.185509	0.656563	0.383384
Adgf-A	88648.2	91493.5	98540.6	61131.9	81760.1	101943	66987.1	107634	1.0321	1.11159	0.689602	0.922299	1.14997	0.755651	1.21417	0.819412	0.461574	0.0872315	0.66753	0.342107	0.0703119	0.0637813	0.313	0.315741	0.176098	0.481518	0.247116	0.468592	0.168334
Adh	17902.1	2716.97	5127.07	4016.07	5553.9	4823.9	7947.51	8595.21	0.151768	0.286395	0.224335	0.310237	0.26946	0.443942	0.480122	0.226338	0.30003	0.268422	0.317021	0.292695	0.413502	0.53685	0.135857	0.247336	0.262326	0.348662	0.228169	0.770731	0.386542
Adk1	6100.9	2113.24	3033.22	5052.3	4397.35	4824.5	11131.6	4432.7	0.346382	0.497175	0.828124	0.720771	0.790784	1.82458	0.726564	0.0209311	0.0598677	0.467646	0.25239	0.381196	0.0109966	0.357977	0.0343533	0.10184	0.341429	0.313177	0.262463	0.245985	0.324636
Adk2	76520.7	51616	40694	54489.3	53937.5	50781.1	53133.7	41568.3	0.674537	0.531804	0.712086	0.704875	0.663626	0.694371	0.54323	0.183252	0.0675592	0.275833	0.219872	0.178283	0.214246	0.14173	0.119805	0.107449	0.26564	0.2936	0.179435	0.654954	0.234715
Adk3	4755.51	6220.43	6958.87	3822.24	3615.84	4279.05	4779.39	7175.09	1.30805	1.46333	0.80375	0.760348	0.899809	1.00502	1.50879	0.179272	0.131212	0.45447	0.288113	0.741542	0.980746	0.0771127	0.118531	0.154485	0.336809	0.333627	0.382173	0.896245	0.18259
adp	19195.8	31557.3	33929.3	22321.6	22275.1	21010.2	20171.8	20808.8	1.64397	1.76754	1.16284	1.16042	1.09452	1.05085	1.08403	0.00532126	0.00658762	0.228782	0.226875	0.58698	0.670295	0.570983	0.0175206	0.0340337	0.243283	0.298235	0.332874	0.836071	0.398422
Ady43A	11729.3	9112.41	11741.8	10247.9	12366.3	8741.41	11672.7	10272.6	0.776892	1.00106	0.8737	1.05431	0.745261	0.995173	0.875808	0.33409	0.996866	0.582134	0.813498	0.248958	0.986079	0.63601	0.174564	0.487943	0.380319	0.527429	0.211152	0.897562	0.420143
Aef1	6743.6	8926.13	9381.14	11567.5	10864.2	13153.6	9201.27	10086	1.32364	1.39112	1.71533	1.61104	1.95053	1.36444	1.49564	0.459403	0.361784	0.132609	0.188148	0.0503167	0.452443	0.349048	0.21507	0.275164	0.198418	0.274438	0.116058	0.783243	0.321627
aft	27927.8	44016.9	38647.5	35951.8	37696.5	32084.7	29887.9	25031.9	1.5761	1.38384	1.28731	1.34979	1.14885	1.07019	0.896309	0.00156404	0.0171334	0.0814587	0.0362876	0.245725	0.539605	0.453398	0.0101426	0.0533079	0.173207	0.152327	0.209807	0.807387	0.359714
Afti	11020.9	20442.7	18093.8	14372	10680	15151.4	9602.83	10594.8	1.85492	1.64178	1.30408	0.969072	1.37479	0.871333	0.961345	0.00264526	0.013526	0.174992	0.870301	0.0753685	0.59022	0.866897	0.0127406	0.0471861	0.219243	0.542626	0.128418	0.817973	0.487522
ago	93371.6	172534	137842	158739	129130	137850	107789	131228	1.84782	1.47628	1.70008	1.38297	1.47636	1.15441	1.40544	0.00829573	0.0965098	0.0231478	0.145093	0.102921	0.536642	0.192668	0.0213515	0.131253	0.129268	0.246315	0.142574	0.805784	0.258674
AGO1	91279.7	169462	162501	118872	106665	129907	83393.5	104262	1.85651	1.78026	1.30228	1.16855	1.42318	0.913604	1.14223	0.0108936	0.0153663	0.260956	0.52121	0.118187	0.749324	0.638251	0.0246187	0.050326	0.258518	0.4294	0.150579	0.857701	0.420668
AGO2	139391	185179	222649	167361	187036	203966	182250	242872	1.32849	1.5973	1.20066	1.34181	1.46327	1.30747	1.74238	0.101916	0.0176907	0.357561	0.132575	0.0339119	0.170135	0.00929317	0.0835653	0.0542541	0.300428	0.238767	0.107693	0.610172	0.0712712
agt	7973.6	4438.77	9242.21	4470.3	5170.89	3391.48	8134.02	6134.46	0.556683	1.1591	0.560637	0.648501	0.425338	1.02012	0.769346	0.0789381	0.652181	0.0781611	0.13214	0.0524944	0.930867	0.404407	0.0721296	0.385702	0.172397	0.238767	0.117302	0.892744	0.342508
Ahcy13	179779	110265	82928.8	168175	149707	173407	179052	170296	0.613336	0.461283	0.935458	0.832729	0.964561	0.99596	0.947251	4.12327e-05	8.19245e-07	0.454727	0.00066036	0.44314	0.951819	0.0937586	0.00226027	0.000526782	0.336851	0.0453205	0.283863	0.895308	0.197829
Ahcy89E	353.459	168.051	1177.51	407.139	583.449	170.883	520.797	567.572	0.475447	3.33138	1.15187	1.65068	0.48346	1.47343	1.60577	0.0286944	0.0271794	0.836533	0.10292	0.0617815	0.255093	0.02993	0.0407548	0.0670738	0.462177	0.22068	0.121413	0.690482	0.119695
AIF	25590.8	12648.9	13869.3	34061.5	35074.9	36902.6	31314.1	33046.2	0.494274	0.541965	1.33101	1.37061	1.44203	1.22365	1.29133	0.00424321	0.00702848	0.0267729	0.0289339	0.018728	0.135711	0.0911419	0.0156156	0.0346454	0.133127	0.13879	0.103197	0.581117	0.195101
Ak6	5117.83	1200.64	1544.43	2073.13	1670.39	2200.38	2448.32	1516.55	0.234601	0.301776	0.405081	0.326387	0.429944	0.47839	0.296327	0.0217883	0.0261453	0.0553292	0.0312241	0.078223	0.0811187	0.0633092	0.0349594	0.0661613	0.154507	0.143119	0.13017	0.496301	0.167832
Akap200	256105	573270	585782	384565	149335	310100	119615	104111	2.23842	2.28728	1.5016	0.583102	1.21083	0.467057	0.406518	0.011461	0.00280676	0.165921	0.135578	0.488655	0.0576071	0.0883604	0.0250053	0.0228694	0.21418	0.240008	0.30029	0.442344	0.191931
akirin	122341	118773	126836	104130	132284	105716	123516	108401	0.970837	1.03674	0.851146	1.08128	0.864111	1.00961	0.886058	0.892657	0.869285	0.505822	0.719529	0.527057	0.966542	0.667107	0.330172	0.454438	0.354925	0.498421	0.31337	0.895776	0.428653
Akt1	45209.6	67186.5	73151.2	51349.3	42105.4	52536.2	37644.5	34423.8	1.48611	1.61805	1.13581	0.931338	1.16206	0.832666	0.761427	0.00940758	0.0027542	0.366636	0.646976	0.293653	0.268989	0.207594	0.0228192	0.0227036	0.304645	0.474471	0.228283	0.699319	0.26427
Alas	9701.82	9244.76	9086.51	10975.3	8945.18	8488.36	7855.47	9255.39	0.952889	0.936578	1.13126	0.92201	0.874925	0.809691	0.953985	0.831907	0.776766	0.558204	0.733851	0.58974	0.407382	0.867164	0.315883	0.427932	0.372706	0.502491	0.333956	0.770343	0.487522
alc	20668.4	28700.8	33985.4	21209.1	22557	18327.9	26301.2	20131.4	1.38863	1.64432	1.02616	1.09138	0.886759	1.27253	0.974019	0.057204	0.00782809	0.877449	0.597469	0.532915	0.144782	0.89762	0.0596933	0.036519	0.47291	0.458589	0.315378	0.589267	0.495996
Ald	135943	117760	88856.3	96511.8	92226.2	112131	119681	103659	0.866245	0.653627	0.709941	0.678416	0.824836	0.880374	0.762519	0.424093	0.0506411	0.0924896	0.0651039	0.271458	0.435428	0.234497	0.203805	0.0934367	0.178808	0.18615	0.219713	0.779702	0.276673
ald	6898.43	11303	8983.24	12007.2	7964.88	13178.5	6262.1	7066.25	1.63849	1.30222	1.74057	1.15459	1.91037	0.907758	1.02433	0.0720744	0.426789	0.0612678	0.621309	0.0234333	0.775209	0.950003	0.0685109	0.302124	0.160352	0.465695	0.1035	0.860051	0.510549
Aldh	565507	668205	459783	630543	680784	671363	609261	749319	1.1816	0.813045	1.115	1.20385	1.18719	1.07737	1.32504	0.0775663	0.00319763	0.0764864	0.00148643	0.0341445	0.13473	0.000553657	0.071142	0.0243076	0.170876	0.0582625	0.107751	0.580207	0.0165926
Aldh-III	23514.2	46111.5	36097.3	35264.2	25808.4	34621.5	21132.8	26024.3	1.96101	1.53513	1.4997	1.09757	1.47237	0.898727	1.10675	0.00221396	0.0563632	0.0449565	0.631821	0.0917381	0.653824	0.672929	0.0117964	0.0987315	0.14632	0.469088	0.136921	0.832272	0.430304
Alg-2	24127.8	24919.5	33534.7	12720.8	17470.6	12201.4	15579.3	12471.3	1.03281	1.38988	0.527227	0.724087	0.505697	0.645696	0.516885	0.895082	0.206615	0.0936323	0.284002	0.0849976	0.171842	0.145671	0.330573	0.200134	0.178808	0.331744	0.133523	0.61251	0.237684
Alg10	12280.4	17828.3	15636.3	12711.5	16635.3	11392.5	12536.9	12046	1.45177	1.27327	1.03511	1.35463	0.927702	1.02089	0.980915	0.0036344	0.049755	0.731973	0.0219694	0.635192	0.805861	0.840181	0.0146236	0.0925426	0.42999	0.126392	0.348877	0.869138	0.480668
Alh	79111.4	143749	124664	116788	105954	111205	91919.3	112530	1.81705	1.5758	1.47625	1.33931	1.40568	1.1619	1.42242	0.00785193	0.0422529	0.0817236	0.168611	0.109231	0.545799	0.162152	0.0208391	0.0846836	0.173207	0.261557	0.145442	0.807734	0.246314
alien	32338.4	29069.8	33418.2	25878.9	30871.6	28144.3	27799	21151	0.898923	1.03339	0.800252	0.954641	0.870304	0.859626	0.654052	0.725706	0.907652	0.515167	0.874963	0.657946	0.626947	0.341412	0.288878	0.464796	0.358293	0.543891	0.356045	0.825721	0.319559
ALiX	67129	81362.8	82188.7	88388.4	87896.3	96840.8	76379.5	91823.5	1.21204	1.22434	1.3167	1.30936	1.44261	1.1378	1.36787	0.206316	0.259401	0.130098	0.0994334	0.0392648	0.457874	0.0983589	0.129054	0.228125	0.197173	0.218611	0.109618	0.783833	0.201944
Alk	28975.3	452038	290251	71628.3	82508.2	62325.8	26834.6	66461.8	15.6008	10.0172	2.47204	2.84753	2.15099	0.926119	2.29374	2.29859e-05	0.000350639	0.108092	0.0947161	0.167323	0.921939	0.195728	0.00179961	0.00920319	0.187749	0.216592	0.173496	0.890785	0.259112
AlkB	6558	4447.18	4836.21	6091.88	5499.56	4290.98	4758.77	2932.38	0.678131	0.737452	0.928924	0.838604	0.654312	0.725644	0.447145	0.376604	0.483006	0.857439	0.650972	0.346956	0.461284	0.235662	0.189107	0.3238	0.468154	0.476139	0.2492	0.78405	0.277242
alph	27993.2	42730.7	38018.7	33496.7	18479.2	22014.6	19156.7	13325.3	1.52647	1.35814	1.1966	0.660132	0.786428	0.684335	0.47602	0.0392812	0.157925	0.54036	0.132383	0.341969	0.152602	0.0756979	0.0482712	0.17265	0.366381	0.238767	0.247114	0.595745	0.181321
alpha-Adaptin	110635	213872	179007	139270	135346	147835	121249	138472	1.93313	1.618	1.25883	1.22336	1.33624	1.09594	1.25162	0.00119262	0.00803455	0.0685603	0.0985886	0.0234113	0.482845	0.127947	0.00932816	0.0369579	0.164755	0.218611	0.1035	0.792264	0.225101
alpha-Cat	78530	104884	144698	78110.5	101550	79282.2	85038.4	80222	1.3356	1.84258	0.994658	1.29314	1.00958	1.08288	1.02155	0.0441536	0.00644606	0.968502	0.237449	0.937514	0.493806	0.882874	0.0515513	0.0336329	0.496904	0.304448	0.434702	0.794345	0.491666
alpha-Est1	7642.5	11032.1	15980.3	4443.58	7157.77	8071.26	4839.79	17147.9	1.44352	2.09097	0.58143	0.936574	1.0561	0.633273	2.24376	0.243799	0.040327	0.232634	0.881818	0.900578	0.28288	0.0174776	0.142234	0.0826868	0.245154	0.544842	0.425675	0.709053	0.0936782
alpha-Est10	6617.41	9741.12	12789	4411.95	3068.14	3721.77	5568.54	4204.04	1.47205	1.93263	0.66672	0.463647	0.562421	0.841498	0.635301	0.0320814	0.001226	0.186116	0.0225625	0.0909949	0.413977	0.139454	0.0431313	0.0160883	0.22405	0.127024	0.136369	0.770731	0.232713
alpha-Est3	7872.89	9606.48	9121.4	7117.28	9874.95	8476.55	8501.63	9845.4	1.2202	1.15858	0.904024	1.2543	1.07668	1.07986	1.25054	0.373326	0.5328	0.694799	0.30116	0.780869	0.734952	0.40379	0.188134	0.342996	0.419296	0.340882	0.394023	0.854419	0.342336
alpha-Est4	193.753	696.944	773.277	584.153	271.397	935.935	534.017	422.457	3.59707	3.99105	3.01494	1.40074	4.83056	2.75618	2.18039	0.0591154	0.00243289	0.277734	0.587496	0.00899967	0.0974266	0.132741	0.060982	0.0216866	0.266259	0.454765	0.102409	0.527778	0.228422
alpha-Est7	175.697	372.035	2037.91	293.926	322.949	318.283	552.598	471.624	2.11748	11.599	1.67291	1.8381	1.81154	3.14517	2.6843	0.150458	0.0142487	0.556972	0.315091	0.42171	0.0299384	0.06662	0.106097	0.0485853	0.372353	0.347718	0.276914	0.346884	0.171395
alpha-Est9	7319.21	6960.08	3561.25	2155.15	4292.49	6472.67	7784.05	4964.47	0.950933	0.486563	0.294451	0.586469	0.88434	1.06351	0.678279	0.925233	0.338009	0.197836	0.4234	0.822445	0.902039	0.614013	0.337785	0.264622	0.229958	0.392745	0.40564	0.887032	0.412386
alpha-Man-I	26398.5	31956.8	32903.7	28284.4	31076.9	27977.5	30270.2	32676.7	1.21055	1.24642	1.07144	1.17723	1.05982	1.14667	1.23783	0.0544987	0.050027	0.615778	0.0987283	0.656325	0.156154	0.0795519	0.0582228	0.092781	0.391713	0.218611	0.355738	0.597194	0.185092
alpha-Man-II	40202.1	46725.2	42118.7	54129.2	58428.5	60366	46884.6	55983.9	1.16226	1.04768	1.34643	1.45337	1.50157	1.16622	1.39256	0.390706	0.809138	0.0998707	0.0495936	0.0231378	0.45264	0.11797	0.193728	0.438365	0.18315	0.169777	0.1035	0.783243	0.217746
alpha-Man-IIb	11399.8	16561	19698.4	12794.4	15868.4	13194.1	18224.6	17140.3	1.45275	1.72796	1.12234	1.392	1.1574	1.59868	1.50357	0.0765577	6.60588e-05	0.372781	0.0548779	0.465618	0.000370835	0.00162622	0.0705977	0.00532605	0.307379	0.178512	0.293353	0.07107	0.0303892
alpha-Spec	1.808e+06	2.73412e+06	2.28719e+06	2.58783e+06	2.16228e+06	2.69357e+06	1.9762e+06	3.04203e+06	1.51224	1.26504	1.43133	1.19595	1.48981	1.09303	1.68254	0.0594569	0.336393	0.241143	0.46794	0.118255	0.724332	0.0448002	0.0612443	0.264	0.24983	0.408034	0.150579	0.852766	0.143243
alpha4GT1	23646.4	24699.6	25577.1	22160.8	24288.4	23175.1	27177.8	23628	1.04454	1.08165	0.937176	1.02715	0.98007	1.14934	0.999222	0.698121	0.474895	0.539762	0.822655	0.873324	0.222582	0.994922	0.281804	0.320748	0.366349	0.529657	0.418726	0.664	0.520999
alphaCop	330595	414228	375852	447617	432905	501713	362160	484897	1.25298	1.1369	1.35397	1.30947	1.51761	1.09548	1.46674	0.111758	0.385281	0.0873297	0.0661914	0.00802277	0.551841	0.035556	0.0882978	0.285523	0.176098	0.187265	0.102409	0.809664	0.131256
alphagamma-element:CR32865	9269.29	6514.66	6808.84	3714.57	6920.44	3979.69	7242.74	10031.6	0.702822	0.734559	0.400739	0.746599	0.429341	0.78137	1.08224	0.279783	0.26232	0.0190541	0.38489	0.0256964	0.411463	0.749879	0.154811	0.229578	0.125349	0.377782	0.104105	0.770731	0.453119
alphaPS4	2437.27	1927.29	3028.01	2518.54	3069.76	2392.13	3606.62	2993	0.790759	1.24238	1.03335	1.25951	0.98148	1.47978	1.22801	0.449852	0.4271	0.924241	0.569404	0.960168	0.287265	0.508439	0.21176	0.302219	0.485578	0.447804	0.441069	0.713733	0.378362
alphaTub84B	2.49043e+06	3.01456e+06	3.15954e+06	2.47473e+06	2.44568e+06	2.59304e+06	2.48158e+06	2.38775e+06	1.21045	1.26867	0.993696	0.982029	1.0412	0.996445	0.958768	0.166554	0.119479	0.959878	0.892389	0.753446	0.981027	0.776315	0.113376	0.146011	0.495029	0.547694	0.38579	0.896245	0.461133
alphaTub84D	164636	158139	138083	167036	156131	186580	150932	175653	0.960538	0.838716	1.01458	0.948342	1.13329	0.91676	1.06692	0.767336	0.289999	0.911376	0.689825	0.318033	0.525129	0.670234	0.299582	0.242764	0.481678	0.489105	0.237934	0.801427	0.429459
Alr	11053.5	6149.43	6272.47	6047.07	5131.8	5595.94	6386.68	2919.49	0.556335	0.567466	0.547075	0.464271	0.506261	0.577799	0.264124	0.0323433	0.0152759	0.0105798	0.00754187	0.0191462	0.0287673	0.00364009	0.0433294	0.0502674	0.112977	0.0968656	0.103247	0.341119	0.0448575
alrm	617.402	513.458	663.826	231.883	348.453	777.501	579.785	566.14	0.831644	1.07519	0.375579	0.564385	1.25931	0.939073	0.916972	0.532037	0.886138	0.0694291	0.148365	0.575926	0.768575	0.691942	0.236606	0.459351	0.165482	0.248796	0.329854	0.860051	0.436151
alt	40049.7	68830.2	52741.7	69298.9	50944.6	56112.6	45468.1	49956.4	1.71862	1.31691	1.73032	1.27204	1.40107	1.13529	1.24736	0.00158975	0.25403	0.0299441	0.0816798	0.111764	0.314692	0.1452	0.0102712	0.225287	0.135666	0.204325	0.146717	0.733441	0.237507
Ama	6150.52	12492.7	15714.6	15142	4707.08	17398.9	1067.52	1157.1	2.03117	2.55501	2.4619	0.765315	2.82885	0.173566	0.188131	0.422534	0.1836	0.188511	0.773534	0.145213	0.267635	0.379372	0.203335	0.188238	0.226031	0.514912	0.163328	0.698747	0.332483
Amph	7071.53	11286.5	9630.11	9306.22	7268.63	6917.03	6193.09	6128.25	1.59604	1.36181	1.31601	1.02787	0.978152	0.875778	0.866609	0.0210176	0.140294	0.19515	0.90556	0.914637	0.547933	0.593506	0.0344319	0.160755	0.228638	0.551366	0.429184	0.807762	0.405542
Amun	45042.4	110839	76601.8	91965.2	48372.3	62302.3	44231.2	48035	2.46078	1.70066	2.04175	1.07393	1.38319	0.981991	1.06644	0.000997942	0.033105	0.00378734	0.775029	0.168121	0.942463	0.830911	0.00867545	0.0749944	0.0930127	0.515525	0.173798	0.893658	0.478366
amx	6539.82	7650.72	7514.4	10043.5	6807.75	7331.2	6443.16	5784.08	1.16987	1.14902	1.53574	1.04097	1.12101	0.98522	0.884441	0.260419	0.295801	0.0117121	0.803748	0.575531	0.905126	0.465625	0.148326	0.24537	0.118577	0.524028	0.329691	0.887054	0.364856
Amyrel	98.262	882.346	406.241	61.4703	239.924	81.6456	28.036	4.29617	8.97952	4.13427	0.625575	2.44167	0.830896	0.285319	0.0437216	3.73375e-05	0.0982982	0.623202	0.0575692	0.840659	0.294021	0.255357	0.00209683	0.13237	0.394483	0.18008	0.411618	0.721647	0.283671
ana1	20400.8	32600.1	26431.1	27350.9	22327.3	30109.7	17783.3	21969.7	1.59798	1.29559	1.34068	1.09443	1.47591	0.871698	1.0769	0.0462511	0.355331	0.242745	0.702826	0.104129	0.593282	0.788112	0.0531386	0.272868	0.250572	0.494001	0.14324	0.817973	0.465311
ana2	4835.67	9134.5	7278.59	6822.26	8619.98	8850.89	6962.85	9238.68	1.88898	1.50519	1.41082	1.78258	1.83033	1.43989	1.91053	0.0673494	0.19657	0.277122	0.0520798	0.0697411	0.23665	0.0715897	0.065733	0.194905	0.266131	0.174411	0.125445	0.677467	0.176154
ana3	38967.2	39825.1	39513.3	46860.5	57415.9	44893.9	43363.1	55044.5	1.02202	1.01401	1.20256	1.47344	1.15209	1.11281	1.41259	0.890187	0.926798	0.24294	0.0233096	0.332446	0.482995	0.0639368	0.329762	0.4706	0.250602	0.129902	0.2441	0.792264	0.168334
Ance-3	1.31755	12.4384	1.25937	1.6398	1089.35	1.36615	66.5699	20.5262	9.44058	0.955841	1.24458	826.799	1.03689	50.5255	15.579	0.175063	0.83483	0.448629	0.120101	0.86517	0.0962205	5.84501e-10	0.116845	0.443945	0.334783	0.233008	0.416572	0.525655	9.27813e-08
angel	8499.09	6781.52	6027.31	7310.82	7334.78	5952.26	7620.53	6794.64	0.797912	0.709171	0.860189	0.863007	0.700341	0.896629	0.799455	0.202949	0.0774702	0.311151	0.443243	0.0660117	0.462857	0.255136	0.127773	0.115199	0.280231	0.398838	0.123713	0.785002	0.283671
Ank	197772	326079	333223	174153	209855	193019	161626	151368	1.64877	1.68489	0.880578	1.0611	0.975969	0.817236	0.765368	0.000641113	0.000574275	0.379466	0.698451	0.828739	0.07461	0.0705807	0.00697575	0.0123776	0.30994	0.492681	0.408103	0.478787	0.175713
Ank2	216.538	875.239	2690.56	273.523	5348.47	444.594	1244.42	980.005	4.04197	12.4254	1.26316	24.7	2.0532	5.7469	4.52579	0.154107	8.60948e-05	0.77315	0.0937824	0.239781	0.132081	0.000866436	0.107612	0.00571615	0.443187	0.215584	0.207221	0.576752	0.0218043
AnnIX	269070	153638	193084	203115	243043	189662	302375	202632	0.570998	0.717597	0.754878	0.903272	0.704881	1.12378	0.753084	0.015198	0.0752791	0.124425	0.510175	0.0596806	0.49878	0.17925	0.0288736	0.113405	0.194685	0.42496	0.120364	0.794952	0.253774
AnnX	71436.9	74094.6	70437.9	81977.4	51719.2	72314.9	70977.3	48416.9	1.0372	0.986016	1.14755	0.723985	1.01229	0.993566	0.677758	0.837251	0.940255	0.389692	0.137178	0.942709	0.975821	0.154849	0.317012	0.473201	0.314297	0.240993	0.436035	0.895866	0.242646
Ant2	12753.3	5435.03	7050.51	14217.7	12456.9	14485	10094.7	10217.7	0.426167	0.55284	1.11483	0.976763	1.13578	0.791538	0.801185	0.000319392	0.00680129	0.370566	0.893444	0.439053	0.0506416	0.111011	0.00512478	0.0343978	0.306547	0.547744	0.28293	0.422919	0.21225
Anxb11	165009	178972	216282	165338	211116	165478	191020	174853	1.08462	1.31073	1.002	1.27942	1.00285	1.15764	1.05966	0.573459	0.0799803	0.988347	0.0735455	0.980563	0.215353	0.679063	0.247463	0.117334	0.502042	0.196119	0.44601	0.655677	0.432505
aop	65892.4	157756	132043	114011	113563	109185	81140.2	94829.9	2.39414	2.00392	1.73026	1.72346	1.65701	1.2314	1.43916	0.00283351	0.0284096	0.0376207	0.0372186	0.0554642	0.473119	0.252038	0.0130861	0.0688066	0.141325	0.153737	0.118863	0.789286	0.282661
aos	10778.7	28710.3	15755	16100.5	11118.5	21298.9	8115.79	7287.26	2.66362	1.46168	1.49374	1.03153	1.97603	0.75295	0.676083	0.0216524	0.289978	0.274874	0.917009	0.0995767	0.379907	0.352956	0.0348968	0.242764	0.265312	0.553275	0.14105	0.758771	0.32286
Aos1	61607.3	60254.1	52131.5	73442.8	59364.2	72368.5	58936.7	46747.1	0.978036	0.84619	1.19211	0.963591	1.17468	0.956651	0.758793	0.893008	0.332608	0.436842	0.842452	0.440387	0.803226	0.228699	0.330172	0.262149	0.333934	0.535192	0.283068	0.868593	0.273744
AP-1gamma	38989	44343.4	39609.3	56706.1	51243.3	53220.5	47532.4	47909	1.13733	1.01591	1.45441	1.3143	1.36501	1.21912	1.22878	0.415408	0.920839	0.0442264	0.0710168	0.037517	0.183723	0.241538	0.201433	0.468917	0.145516	0.193665	0.108832	0.622338	0.278681
AP-1sigma	24058.6	23620.5	33279.9	22721.3	26263.8	24256.2	24878.4	21659.4	0.98179	1.38328	0.944416	1.09166	1.00821	1.03407	0.900276	0.921574	0.100264	0.789684	0.644747	0.965936	0.85621	0.662836	0.337163	0.133711	0.448103	0.473799	0.442406	0.877887	0.42722
AP-2sigma	31377.9	23550.4	32452.9	13636.2	14720.1	11515.2	14357.5	9934.66	0.750544	1.03426	0.43458	0.469124	0.366986	0.457568	0.316614	0.328664	0.890394	0.0679639	0.0686014	0.0375837	0.0587062	0.0603945	0.172596	0.46056	0.163682	0.1897	0.108832	0.445337	0.164906
AP-47	49620.2	54054.3	52178.7	46312.1	50688.9	51041.7	51248.4	50481.9	1.08936	1.05156	0.93333	1.02154	1.02865	1.03281	1.01737	0.151595	0.146937	0.160345	0.672841	0.481761	0.612495	0.655188	0.106658	0.165081	0.211498	0.482706	0.298394	0.821643	0.424935
AP-50	81302.7	96301.4	82739	84527	83551	80695.4	75976.5	64066	1.18448	1.01767	1.03966	1.02765	0.99253	0.934489	0.787993	0.351656	0.923918	0.83037	0.889572	0.969081	0.733384	0.373342	0.180775	0.469759	0.459789	0.547236	0.442825	0.854419	0.330277
Apc	47396.9	95087.8	76557.9	96823.5	91847.4	105254	62086.6	106562	2.0062	1.61525	2.04282	1.93784	2.2207	1.30993	2.2483	0.0108867	0.121526	0.0324633	0.0225899	0.0058681	0.405046	0.0136389	0.0246187	0.147441	0.137781	0.127024	0.102409	0.76909	0.0841108
Apc10	6632.7	3580.14	6072.58	5147.93	3206.14	3921.23	4584.76	3074.63	0.539771	0.915552	0.776144	0.483383	0.591196	0.691236	0.463556	0.112912	0.769463	0.467067	0.0818768	0.152116	0.273794	0.139221	0.0888345	0.425306	0.341194	0.204574	0.166661	0.702928	0.232713
Apc2	19217.3	27157.5	20384.7	24312.4	24019.2	22566.5	18852	19421.1	1.41317	1.06074	1.26513	1.24987	1.17428	0.980991	1.0106	0.0684111	0.745445	0.219451	0.19273	0.473581	0.917279	0.9618	0.0663312	0.417918	0.24009	0.277651	0.295909	0.889312	0.513473
APC4	11333	10158.7	9211.81	13307	13870	14428.6	11037.4	13178.3	0.896386	0.812831	1.17418	1.22386	1.27315	0.97392	1.16282	0.469688	0.193142	0.248689	0.112531	0.0811134	0.844771	0.287687	0.218499	0.192696	0.253359	0.227645	0.131244	0.876751	0.29554
ApepP	61961.2	97460.2	84218.7	63835.5	66017.6	64651	58670.9	57210.2	1.57292	1.35922	1.03025	1.06547	1.04341	0.946897	0.923323	0.000222526	0.0115354	0.748889	0.527724	0.684793	0.524855	0.373186	0.00419357	0.0433683	0.435369	0.432568	0.36497	0.801409	0.330277
Apf	7619.27	5154.21	5799.4	5858.55	5068.87	4469.2	5865.21	4605.02	0.676471	0.761149	0.768912	0.66527	0.586565	0.769786	0.604391	0.237937	0.364561	0.426396	0.232511	0.151714	0.442748	0.242684	0.139861	0.276228	0.329531	0.301884	0.166576	0.780779	0.278684
aph-1	18327.1	20735	26076	16679.1	20285.8	12010.9	14956.9	13300	1.13139	1.42281	0.910075	1.10687	0.655363	0.816109	0.725701	0.618068	0.063213	0.709484	0.640465	0.107067	0.371938	0.266039	0.260312	0.104222	0.423139	0.472349	0.144015	0.754147	0.287803
aPKC	50422.2	82978.8	71593.8	52583.1	46684.2	52609.7	48730.6	46626.8	1.64568	1.41989	1.04286	0.925866	1.04338	0.966452	0.924729	7.19036e-05	0.0178916	0.731293	0.294148	0.494739	0.590016	0.345344	0.0026753	0.0546965	0.429718	0.33715	0.302699	0.817973	0.320379
Aplip1	450.347	3242.36	3375.03	1141.16	542.377	599.136	595.382	644.903	7.19969	7.49431	2.53396	1.20435	1.33039	1.32205	1.43202	4.72e-05	0.000210483	0.1104	0.626729	0.444486	0.593982	0.368388	0.00228509	0.00751903	0.188661	0.467452	0.284419	0.817973	0.328235
app	16170.2	27722	29514.2	24825.9	19247	23368.2	19838.1	22729.1	1.71439	1.82522	1.53529	1.19028	1.44514	1.22683	1.40562	0.00692175	0.0111165	0.00964488	0.242263	0.0151949	0.199219	0.0531909	0.0196919	0.0425054	0.111515	0.306991	0.102409	0.640953	0.154596
APP-BP1	20749	14478.3	20279.4	22981.8	20313.1	21117.1	21340.3	17390.4	0.697783	0.977367	1.10761	0.978989	1.01774	1.0285	0.838133	0.0520296	0.889817	0.438124	0.898451	0.902399	0.842001	0.336092	0.056843	0.460368	0.334122	0.549309	0.426158	0.876692	0.317624
Appl	304.551	787.045	828.967	396.207	659.755	323.1	378.779	652.064	2.58428	2.72193	1.30095	2.16632	1.06091	1.24373	2.14107	0.0620135	0.159843	0.541369	0.226234	0.930222	0.616258	0.0833692	0.0627272	0.17386	0.366628	0.29791	0.432688	0.822633	0.186795
Aprt	11772	5544.75	7271.29	11255.1	9273.85	8758.93	12175.9	8848.21	0.471012	0.617676	0.956091	0.787788	0.744047	1.03431	0.751631	0.00362801	0.0255155	0.81704	0.15787	0.0756854	0.818288	0.15074	0.0146236	0.0655395	0.455829	0.254836	0.128599	0.87212	0.240228
Aps	95149.1	183050	147899	155838	134787	112504	118820	104450	1.92382	1.5544	1.63783	1.41659	1.1824	1.24878	1.09775	0.0069627	0.0670962	0.0160727	0.102707	0.43564	0.258381	0.710163	0.0197689	0.107196	0.121571	0.220489	0.281798	0.692178	0.441739
apt	17619.6	21617	19104.9	22928.8	23448.6	25124.9	24894.1	22979.3	1.22687	1.0843	1.30132	1.33083	1.42596	1.41287	1.30419	0.449815	0.767669	0.420852	0.280443	0.248825	0.245235	0.404292	0.21176	0.424679	0.327237	0.329614	0.21114	0.683286	0.342481
ara	13.7224	1.17857	26.0435	2409.11	109.306	18.4746	739.34	109.314	0.0858864	1.89788	175.56	7.96552	1.3463	53.8782	7.96607	0.312239	0.553008	0.0162667	0.0178399	0.720365	0.065099	0.000556989	0.166588	0.350372	0.122165	0.119241	0.376212	0.4575	0.0165926
aralar1	14260.7	12846.5	9208.79	17991	14200.2	17557.7	13600.9	13931.5	0.900832	0.645746	1.26158	0.995758	1.2312	0.953734	0.976917	0.484585	0.0240764	0.092848	0.974291	0.101049	0.768304	0.883403	0.223284	0.0638405	0.178808	0.568194	0.142005	0.860051	0.491761
Arc-p20	71086.6	48336.7	65073.7	42595	50446.7	30796.8	60975.5	45710.8	0.679968	0.915414	0.599199	0.709652	0.433229	0.857764	0.64303	0.307532	0.777212	0.227213	0.356082	0.0886511	0.649597	0.350223	0.164851	0.427979	0.242593	0.36458	0.135495	0.831311	0.322152
Arc-p34	129629	108957	161005	100616	102332	97504	124360	90518.5	0.840527	1.24204	0.776186	0.789418	0.752175	0.959348	0.698286	0.226334	0.188747	0.159429	0.132936	0.0959435	0.771665	0.0884053	0.135857	0.190199	0.210919	0.238964	0.13876	0.860051	0.191931
Arc1	4.15503e+06	7.10754e+06	1.09006e+07	6.02956e+06	5.57922e+06	5.00095e+06	6.96832e+06	6.04042e+06	1.71059	2.62347	1.45115	1.34276	1.20359	1.67708	1.45376	0.0122401	0.000119525	0.184753	0.137264	0.389683	0.0285135	0.115821	0.0258613	0.00658764	0.223083	0.241049	0.265778	0.340233	0.215222
Arc2	54012.2	48707.6	75896.8	42633.4	43335.6	34660.1	58054.1	48626	0.90179	1.40518	0.78933	0.802331	0.641708	1.07483	0.900278	0.710557	0.216737	0.419866	0.397036	0.136231	0.767899	0.712571	0.284786	0.206312	0.326824	0.382617	0.159466	0.860051	0.44257
Arc42	30407.7	28093.6	23731.3	33606.2	33246.3	31427.7	29600.4	32820.9	0.923896	0.780435	1.10519	1.09335	1.03354	0.973451	1.07936	0.479425	0.0459498	0.345319	0.297766	0.657152	0.80242	0.410251	0.221743	0.0891288	0.29567	0.339924	0.35585	0.868593	0.34505
aret	2900.66	664.409	1205.27	1691.34	1297.34	399.142	1334.05	474.011	0.229054	0.415517	0.58309	0.447258	0.137604	0.459914	0.163415	0.282655	0.404197	0.561671	0.438813	0.233603	0.444707	0.347422	0.155746	0.292958	0.373642	0.397488	0.204866	0.780866	0.321327
Arf102F	43633.9	29990.6	49241.8	26439.5	35161.4	25381.8	34987.1	31250.4	0.687322	1.12852	0.60594	0.805827	0.581698	0.801832	0.716194	0.0632068	0.518172	0.0458659	0.257605	0.0279714	0.257199	0.153493	0.0633508	0.336551	0.146593	0.316276	0.104105	0.691356	0.242437
Arf51F	108668	69070.3	103021	69976.8	88320.6	78151	85904.2	73444	0.63561	0.948039	0.643951	0.812758	0.719173	0.790521	0.675858	0.0609088	0.790895	0.075825	0.307829	0.123862	0.234977	0.153739	0.0621245	0.431959	0.170876	0.343872	0.153423	0.676503	0.242547
Arf72A	34006.1	28710.1	33790.9	26013.5	25541.9	21275.8	29967.5	17684	0.844264	0.993671	0.764966	0.751098	0.625647	0.881238	0.520025	0.629499	0.984047	0.515974	0.446392	0.26797	0.724014	0.250216	0.262997	0.484671	0.358327	0.400006	0.217959	0.852766	0.282306
Arf79F	375475	292667	418281	295149	342469	269802	332579	259906	0.779459	1.11401	0.78607	0.912095	0.718561	0.885757	0.692205	0.411002	0.695263	0.446988	0.755111	0.321317	0.669939	0.365036	0.200053	0.401397	0.334783	0.510088	0.239341	0.835774	0.327511
Arf84F	10738.1	8892.73	12504	4885.76	7800.54	4229.28	7922.74	5931.11	0.82815	1.16446	0.454994	0.726438	0.393859	0.737817	0.552343	0.486083	0.535242	0.037816	0.247991	0.020659	0.27283	0.125218	0.22368	0.343593	0.141577	0.310521	0.1035	0.702928	0.222852
ArfGAP3	42457.4	39117.4	34538	44267.4	51571.8	50703.1	48905.1	58485.7	0.921334	0.813474	1.04263	1.21467	1.19421	1.15186	1.37752	0.523978	0.159719	0.724297	0.0971221	0.168082	0.279937	0.0332568	0.234247	0.173775	0.427245	0.218196	0.173798	0.707934	0.127206
arg	5807.91	8160.96	15586.9	2355.97	2172.74	9446.72	2813.32	3912.86	1.40515	2.68373	0.405649	0.3741	1.62653	0.484395	0.673712	0.537076	0.0786162	0.357126	0.333587	0.405328	0.423601	0.678499	0.238056	0.115987	0.300262	0.35591	0.271464	0.773578	0.432505
Argk	145086	346580	229251	186723	140741	231554	151066	124209	2.38878	1.5801	1.28698	0.970051	1.59597	1.04122	0.856104	0.00710281	0.081295	0.383347	0.917661	0.145199	0.889298	0.683327	0.0199685	0.118579	0.311721	0.553433	0.163328	0.88591	0.43354
ari-1	35721.9	58874.5	61660	41595.3	43785.9	39923.9	38020.6	42494.4	1.64814	1.72611	1.16442	1.22575	1.11763	1.06435	1.18959	0.00273739	0.00175564	0.260926	0.15559	0.374954	0.631165	0.249831	0.0128967	0.01892	0.258518	0.254063	0.25998	0.827427	0.282026
ari-2	10623.7	27717.6	25367.8	16061.6	12486.4	16584	11323.2	15456.7	2.60903	2.38785	1.51186	1.17533	1.56104	1.06584	1.45492	0.000244275	0.000855844	0.0906724	0.485435	0.0653503	0.83062	0.166268	0.00434121	0.0141107	0.178802	0.414761	0.123409	0.874149	0.248435
Ark	31573.9	34134.2	41387.2	39113.8	40665.4	40252.3	33528.2	41888.2	1.08109	1.3108	1.2388	1.28794	1.27486	1.06189	1.32667	0.658045	0.110694	0.177155	0.136174	0.178124	0.718752	0.132342	0.270853	0.140067	0.220107	0.240065	0.179409	0.850864	0.228342
arm	860021	1.18886e+06	1.06974e+06	1.01616e+06	1.0357e+06	1.02166e+06	998749	1.06261e+06	1.38236	1.24385	1.18156	1.20427	1.18794	1.16131	1.23556	3.01204e-05	0.00579946	0.0305095	0.00109592	0.0254457	0.0390038	0.00244095	0.00196768	0.0319638	0.136442	0.0540549	0.104105	0.387587	0.0359791
armi	59077.8	55144.1	54360.6	76104.5	76978.3	93141.6	61765.6	75880	0.933415	0.920151	1.28821	1.303	1.57659	1.0455	1.28441	0.707861	0.640432	0.126117	0.157009	0.0148186	0.795626	0.208025	0.284233	0.38173	0.195401	0.254546	0.102409	0.866059	0.264319
Arp11	12651.4	17368.7	11821	16217.1	15234.9	14803.2	14130.1	14347.8	1.37287	0.934369	1.28184	1.20421	1.17008	1.11688	1.13409	0.0366657	0.469081	0.0264001	0.0843967	0.221081	0.4121	0.25491	0.046523	0.318761	0.133118	0.206295	0.200012	0.770731	0.283671
Arp14D	56110.2	67393.1	83467.4	60377.5	62736.2	63480.2	63534.7	62251.1	1.20108	1.48756	1.07605	1.11809	1.13135	1.13232	1.10944	0.0755994	0.00241129	0.457897	0.269207	0.197723	0.254239	0.357594	0.0702214	0.0216866	0.337973	0.322238	0.188189	0.690482	0.324431
Arp5	21438.7	23797.5	16750.3	23771.9	21044.8	19521.8	23306.6	23141.6	1.11002	0.781312	1.10883	0.981626	0.910584	1.08713	1.07943	0.414796	0.15624	0.429306	0.892033	0.504661	0.596873	0.632827	0.201266	0.171908	0.330775	0.547694	0.3064	0.817973	0.418773
Arp66B	132407	133369	188135	122971	131841	112920	136057	104937	1.00727	1.42088	0.928737	0.995723	0.852823	1.02757	0.792537	0.965585	0.0523505	0.686519	0.980557	0.386855	0.877391	0.336022	0.347961	0.0948667	0.417002	0.569813	0.264579	0.883031	0.317624
Arp8	21574.8	17193.9	11108.1	21356.4	20790.8	18050.9	17612.9	15145.4	0.796941	0.514864	0.989877	0.963657	0.836666	0.816364	0.701995	0.367824	0.0444677	0.964417	0.86168	0.440084	0.376033	0.263251	0.186398	0.08713	0.495987	0.540519	0.283	0.756818	0.287385
Arp87C	58133.4	60265.5	58536.6	46540	45774.4	48446.8	49320.3	37086	1.03668	1.00694	0.800573	0.787402	0.833373	0.848399	0.637946	0.779699	0.956762	0.222735	0.16517	0.216974	0.349578	0.0556881	0.302481	0.477893	0.241044	0.259313	0.198126	0.747778	0.158396
Arpc3A	17137.4	23207.2	27532.5	17129.2	20848	13680.4	19221.9	13254.6	1.35418	1.60658	0.999521	1.21652	0.79828	1.12164	0.773436	0.176685	0.00381228	0.998566	0.339004	0.255863	0.429169	0.24073	0.117455	0.0261129	0.504083	0.358	0.213299	0.777805	0.278678
Arpc3B	13218.8	7201.07	12855.2	5794.51	12863.8	5087.78	18496.9	6205.11	0.544761	0.972498	0.438355	0.973148	0.384891	1.39929	0.469416	0.197504	0.936114	0.121103	0.946304	0.0925816	0.355331	0.223872	0.125528	0.472173	0.19366	0.560716	0.137546	0.749627	0.27159
arr	23995.9	44282.9	31772.8	37064.4	43456.7	35668.2	28395.1	41737.3	1.84544	1.32409	1.54461	1.81101	1.48643	1.18333	1.73935	0.00150904	0.202344	0.0330409	0.00147983	0.0220773	0.389745	0.00820176	0.0100339	0.198045	0.137781	0.0582625	0.1035	0.764625	0.0676818
Ars2	94798.6	117595	107722	96559.9	94470.2	121461	77560	92676.1	1.24047	1.13632	1.01858	0.996535	1.28126	0.818156	0.97761	0.137294	0.38119	0.907323	0.981212	0.0922166	0.259822	0.902043	0.100186	0.283418	0.480811	0.569813	0.137347	0.692371	0.497134
Art1	117515	96808.8	89709.1	121383	77251	110276	85610.7	62087.3	0.823799	0.763384	1.03291	0.657371	0.938399	0.728508	0.528335	0.224681	0.113475	0.868876	0.0479936	0.744515	0.09906	0.026668	0.135385	0.1421	0.470791	0.167336	0.382985	0.528147	0.114198
Art3	23277.7	11832.1	11515.9	23459.1	18467.9	21962.1	19032.6	15901.6	0.5083	0.494716	1.00779	0.79337	0.94348	0.817631	0.683123	0.00672907	0.00657605	0.969898	0.253952	0.730463	0.239809	0.0900294	0.0194592	0.0340337	0.497492	0.313877	0.379149	0.679168	0.194028
Art4	20356.1	25722.7	23030.5	34545.9	24575.2	32981.6	19373.8	25615.2	1.26364	1.13138	1.69708	1.20727	1.62023	0.951744	1.25836	0.384384	0.656806	0.0481284	0.496615	0.0648247	0.873929	0.49113	0.19171	0.387466	0.149095	0.418871	0.123217	0.88216	0.373365
Art7	18118.5	15142.5	11941.8	20671.5	19989.6	22062.2	19605	18338.9	0.835751	0.659096	1.14091	1.10327	1.21766	1.08205	1.01217	0.182676	0.0158225	0.333175	0.373473	0.0753988	0.540023	0.917668	0.11954	0.0511575	0.290361	0.37329	0.128418	0.807387	0.501713
Art8	24281.6	11462.4	12209.1	14259.4	16916	17309.7	18658.4	14753.1	0.472062	0.502812	0.587251	0.696658	0.712874	0.768416	0.607581	0.114497	0.129576	0.198767	0.34003	0.354638	0.488373	0.316687	0.0895548	0.153347	0.230298	0.358167	0.252171	0.794184	0.309791
Asap1	61113.4	101655	91126.1	106574	83611.3	105988	63391.7	70434.8	1.66339	1.4911	1.74387	1.36813	1.73429	1.03728	1.15253	0.00939869	0.0395156	0.0089048	0.14446	0.0127142	0.840925	0.507783	0.0228192	0.0817884	0.108061	0.245799	0.102409	0.876436	0.378214
Asator	11408.7	14951.7	16801.2	6010.33	3143.54	5920.73	3016.36	1872.18	1.31055	1.47267	0.52682	0.275539	0.518967	0.264391	0.164101	0.117063	0.00938843	0.116664	0.00041357	0.0172633	0.00041502	0.00109699	0.0908282	0.0390735	0.191637	0.0412004	0.102409	0.072645	0.0247418
asf1	60610.7	40139.5	43171.9	43521	39863.5	39164.5	43316.8	33866.7	0.662251	0.712282	0.718041	0.657697	0.646165	0.714672	0.558758	0.273227	0.345593	0.359938	0.266276	0.24653	0.354297	0.252737	0.152466	0.268004	0.301216	0.32059	0.210044	0.749627	0.283017
ash1	30663.8	56042.2	45761.5	51043.4	41870.6	53290.3	31391.2	49114.8	1.82764	1.49236	1.66462	1.36548	1.73789	1.02372	1.60172	0.0364722	0.160874	0.092228	0.276873	0.0489424	0.948634	0.154157	0.0463403	0.174588	0.178808	0.327096	0.11492	0.895308	0.242567
ash2	25737.8	22228.2	22787.6	27484	29947.5	27755.2	28358.3	33397	0.863639	0.885376	1.06785	1.16356	1.07838	1.10182	1.29759	0.188838	0.267215	0.484414	0.117379	0.481023	0.347379	0.0390393	0.121913	0.231982	0.347302	0.231182	0.298347	0.747704	0.135971
asl	20132.3	21215.8	17986.1	23490.2	28120.1	26056.2	24024.6	27457.3	1.05382	0.893396	1.1668	1.39677	1.29425	1.19334	1.36385	0.73476	0.5634	0.370576	0.0487535	0.187624	0.329496	0.104101	0.29118	0.353206	0.306547	0.168366	0.183879	0.738684	0.207678
asp	44872.4	57150.9	47380.1	59930	51269.3	63669.6	39584.7	49277.1	1.27363	1.05589	1.33557	1.14256	1.4189	0.882161	1.09816	0.328232	0.841347	0.220897	0.588066	0.16688	0.656909	0.759533	0.172434	0.446293	0.241044	0.454912	0.173474	0.832724	0.455823
asparagine-synthetase	51343.9	13970.3	13408.7	20585.7	30408.7	25551.6	27174.5	24080.5	0.272093	0.261155	0.400938	0.592256	0.497657	0.529265	0.469005	0.150025	0.144777	0.227462	0.397386	0.302047	0.337322	0.380612	0.105898	0.16363	0.242674	0.382774	0.232171	0.742407	0.332903
Asph	994.739	2953.49	2534.84	1892.43	1731.04	918.864	2122.61	1317.02	2.96911	2.54824	1.90244	1.7402	0.923723	2.13383	1.32398	0.00541419	0.0933254	0.135134	0.217692	0.851776	0.0563867	0.52067	0.0176162	0.129006	0.199653	0.292779	0.415291	0.437939	0.381582
asrij	43098.6	17353.5	19571.2	31475.3	32814.7	25560.1	44693.1	29221.1	0.402646	0.454103	0.730309	0.761386	0.593061	1.037	0.678007	0.0118693	0.0167217	0.22169	0.276476	0.0562968	0.860507	0.189105	0.025422	0.0527933	0.241044	0.327096	0.119184	0.878471	0.256899
ast	20916.9	18321.2	15215	27507.2	26801.3	30466.3	20992.3	24715.4	0.875904	0.727403	1.31507	1.28133	1.45654	1.00361	1.1816	0.526745	0.20059	0.147863	0.263349	0.0645223	0.985828	0.453264	0.235014	0.197317	0.205188	0.319097	0.122823	0.897562	0.359714
asun	14567.6	16162.2	12265	16241.8	16207.5	18985.6	16429.9	14989.8	1.10946	0.841939	1.11493	1.11257	1.30328	1.12784	1.02899	0.269324	0.137279	0.379887	0.337743	0.21553	0.137332	0.762717	0.151362	0.158667	0.310093	0.357438	0.197086	0.583825	0.456936
Asx	27757.6	53848.4	51267.1	46057.5	35036	41202.4	30410	33640.9	1.93995	1.84696	1.65928	1.26221	1.48437	1.09556	1.21196	0.0245398	0.0408826	0.084918	0.43643	0.2149	0.812492	0.596324	0.0372871	0.083291	0.175466	0.396561	0.19684	0.870988	0.406509
Atac1	9389.66	10235.4	8138.99	10303.8	10363.2	8105.59	11357.5	7664.37	1.09007	0.866804	1.09735	1.10368	0.863246	1.20957	0.816257	0.621405	0.467228	0.585798	0.606626	0.498974	0.273023	0.412518	0.26117	0.317974	0.381288	0.460495	0.304409	0.702928	0.34597
Atac2	11905.5	14579.8	12584	15450.1	17252.8	18529.9	13954.3	17346.5	1.22463	1.05699	1.29774	1.44915	1.55643	1.1721	1.45702	0.236882	0.746633	0.253557	0.0646116	0.0211268	0.367867	0.0668356	0.139445	0.418138	0.255698	0.185918	0.1035	0.75391	0.171395
Atac3	59957.4	74019.4	58899.1	65708	79660.9	61471.4	73848.4	78077.7	1.23453	0.98235	1.09591	1.32863	1.02525	1.23168	1.30222	0.0850986	0.849414	0.516361	0.0271849	0.840221	0.0368859	0.0292909	0.0755223	0.448732	0.35838	0.135896	0.41146	0.38063	0.118633
ATbp	3350.19	3997.88	3843.84	4380.21	3561.88	2611.36	3334.7	2619.23	1.19333	1.14735	1.30745	1.06319	0.779465	0.995377	0.781816	0.322451	0.41794	0.247237	0.7052	0.352933	0.978102	0.309862	0.170385	0.298654	0.252506	0.494521	0.251593	0.895866	0.306392
Ate1	21909.6	18851.7	18847.9	24881.7	23724.5	25431.5	26533.3	26387.1	0.86043	0.860258	1.13565	1.08284	1.16075	1.21103	1.20436	0.509955	0.523786	0.518652	0.688701	0.512345	0.333425	0.428107	0.230471	0.339174	0.359185	0.48869	0.309272	0.741151	0.35115
Atet	1734.17	4783.4	5739.9	3609.79	3285.7	2243.4	3988.94	2834.52	2.75832	3.30988	2.08156	1.89468	1.29364	2.3002	1.63451	0.0192482	0.00972929	0.0510616	0.0289025	0.519905	0.012468	0.146074	0.0327184	0.0396716	0.151452	0.13879	0.311197	0.256264	0.237684
Atf-2	9178.15	12932	11489.2	14524	13228.6	12517	12441.6	12039.3	1.409	1.2518	1.58246	1.44131	1.36379	1.35556	1.31174	0.084706	0.247777	0.032865	0.0421186	0.0798109	0.11641	0.20264	0.0753167	0.222258	0.137781	0.15967	0.131009	0.556119	0.261361
Atf3	21621.8	19104	19405.2	24816.2	18669.9	21754.9	21863.2	22082.3	0.883551	0.897483	1.14774	0.863476	1.00616	1.01116	1.0213	0.529925	0.590604	0.639005	0.561416	0.982222	0.954632	0.923003	0.235891	0.364105	0.399911	0.444411	0.446275	0.895308	0.503309
Atf6	28380.2	26073.9	35317.9	18420.3	14153.1	19025.8	11014.5	8964.68	0.918737	1.24446	0.649054	0.498696	0.670391	0.388107	0.315878	0.629023	0.256522	0.0823172	0.0184693	0.0970937	0.00587394	0.0120183	0.262921	0.226782	0.173928	0.120421	0.139699	0.20017	0.0794676
Atg1	31357.5	36247.9	30957.9	33121.4	40996.2	38072.2	31526.3	38300.4	1.15596	0.987257	1.05625	1.30738	1.21413	1.00538	1.22141	0.335008	0.935379	0.771767	0.0925839	0.20304	0.973888	0.274405	0.174719	0.472173	0.44293	0.214459	0.191314	0.895866	0.290321
Atg12	3231.87	1977.54	3831.72	978.662	2181.69	1393.48	2213.73	2267.9	0.611886	1.18561	0.302816	0.675055	0.431169	0.684969	0.701731	0.109409	0.524096	0.0123833	0.156301	0.0377289	0.221296	0.286461	0.0873513	0.33926	0.118577	0.254063	0.108832	0.663187	0.295417
Atg13	31292.7	46594.7	46439.3	34443.4	29793.6	30849.3	32716.2	30053.6	1.489	1.48403	1.10068	0.952094	0.98583	1.04549	0.960404	0.0124711	0.0136202	0.515316	0.7376	0.922409	0.76297	0.82447	0.026134	0.0473346	0.358304	0.504152	0.43116	0.859641	0.476517
Atg18	29032.9	50399	43148.5	34464.7	25954.8	30445.6	26514.2	26221.9	1.73593	1.48619	1.18709	0.893979	1.04866	0.913247	0.903181	0.000362265	0.00428104	0.276686	0.350464	0.73297	0.427943	0.475051	0.00542107	0.0276192	0.266092	0.363114	0.379785	0.776496	0.368464
Atg2	116804	205971	160661	164454	173559	173962	134108	198220	1.76339	1.37548	1.40795	1.4859	1.48935	1.14815	1.69703	0.00925237	0.107049	0.204791	0.0817979	0.0627352	0.556019	0.0176353	0.0227168	0.137621	0.233277	0.204507	0.121879	0.810597	0.0939138
Atg4	17619.4	20915.9	21776.1	16900.9	18371.4	14473.5	16335.1	17414.8	1.1871	1.23591	0.959219	1.04268	0.821449	0.927106	0.988386	0.396872	0.247237	0.835041	0.823375	0.414136	0.71164	0.961208	0.195527	0.221965	0.461622	0.529896	0.274216	0.848678	0.513337
Atg5	8293.15	8227.34	10094.3	7549.26	9531.2	7797.29	10645.3	9129.85	0.992064	1.21718	0.9103	1.14929	0.940208	1.28363	1.10089	0.9652	0.314566	0.720011	0.432853	0.750716	0.169161	0.658297	0.347867	0.253735	0.425852	0.395351	0.385224	0.610172	0.425843
Atg6	11461.7	13107.8	11800.5	17003.5	14897	14033.7	13219.2	13530.6	1.14362	1.02956	1.48351	1.29972	1.22441	1.15334	1.1805	0.163728	0.768501	0.0405769	0.0802733	0.0575106	0.191552	0.141837	0.112159	0.424835	0.143504	0.20248	0.120228	0.628288	0.234715
Atg7	10108	15817	18840	11365	13866.9	12512.2	12135.9	9093.57	1.5648	1.86388	1.12436	1.37187	1.23785	1.20062	0.899642	0.000507853	0.00127615	0.306155	0.0104039	0.0491831	0.114939	0.301453	0.00642354	0.0163386	0.278354	0.104295	0.115257	0.554326	0.303005
Atg8a	99917.4	125745	172255	78668.2	61717.8	70730.1	67305.5	48889.5	1.25849	1.72397	0.787333	0.617688	0.707886	0.673611	0.489299	0.226403	0.0216976	0.222804	0.0457754	0.106147	0.0692108	0.035517	0.135857	0.0604818	0.241044	0.164708	0.143807	0.464748	0.131234
Atg8b	7850.88	10633.3	10714.8	1.6398	24.6328	1.36615	38.4516	12.8885	1.35441	1.36479	0.000208869	0.00313758	0.000174013	0.00489775	0.00164167	0.570579	0.552162	0.124158	0.125089	0.124147	0.125654	0.211439	0.246787	0.350201	0.194685	0.23512	0.153499	0.570904	0.265844
Atg9	18253.3	26618.3	24683.5	25963.6	23567.7	22116.5	23063.4	28941.9	1.45827	1.35228	1.42241	1.29115	1.21164	1.26352	1.58557	0.0178141	0.0799209	0.0804178	0.0933314	0.210689	0.117032	0.0179959	0.0313762	0.117334	0.17309	0.21538	0.195003	0.556627	0.0943726
atl	57566.9	64407.3	59917.8	66297.8	79574	73742.2	65111.3	71513.6	1.11882	1.04084	1.15166	1.38229	1.28098	1.13105	1.24227	0.0687211	0.409773	0.101581	0.000898291	0.00109482	0.0570022	0.00426022	0.0664913	0.294894	0.183345	0.0484522	0.102409	0.439829	0.0483035
atms	30821	39624.6	32660.6	45670.6	48060.6	43880	45303	50037.5	1.28564	1.05968	1.4818	1.55935	1.4237	1.46987	1.62349	0.0930604	0.719518	0.0192516	0.0100945	0.0214858	0.0206516	0.0129808	0.0793046	0.408768	0.125349	0.103762	0.1035	0.304407	0.0819167
Atox1	29705.3	21071.8	25465.3	16522.5	20805	13780.7	26944.2	18253.5	0.709361	0.857264	0.556213	0.700378	0.463913	0.907049	0.614485	0.155349	0.476877	0.0570494	0.155795	0.0214744	0.663924	0.138768	0.10808	0.321634	0.156106	0.254063	0.1035	0.83494	0.232605
ATP7	63181.1	63201.1	53584.7	70494.8	73113.4	78428	65862.9	83113.3	1.00032	0.848113	1.11576	1.1572	1.24132	1.04245	1.31548	0.99697	0.0848139	0.348876	0.0845781	0.0727463	0.697196	0.00116323	0.355018	0.121687	0.296748	0.206295	0.127106	0.846284	0.0254012
Atpalpha	163968	276589	260690	238917	231590	243639	207245	253110	1.68685	1.58988	1.45709	1.41241	1.48589	1.26393	1.54365	0.0101121	0.0340597	0.065455	0.0901706	0.04556	0.294675	0.0655347	0.0236226	0.0760549	0.162719	0.212007	0.112903	0.721775	0.170119
ATPCL	109127	146339	123917	145903	140676	165454	115760	152338	1.34099	1.13552	1.337	1.2891	1.51615	1.06078	1.39596	0.0877108	0.492007	0.134806	0.158484	0.026365	0.762412	0.11107	0.0767665	0.327458	0.199476	0.255114	0.104105	0.859641	0.21225
ATPsyn-b	146017	95630.2	89337.7	91818	91331.7	90967.6	106826	93311.4	0.654926	0.611832	0.628818	0.625487	0.622994	0.731599	0.639046	0.0565027	0.0285489	0.0916985	0.0401976	0.0338511	0.167869	0.083568	0.0593091	0.0688913	0.178808	0.156804	0.107693	0.610172	0.186936
ATPsyn-beta	104869	63589.4	53486.1	57068.9	80754.5	60084.7	72174.2	57197.8	0.606372	0.510029	0.544194	0.770053	0.572951	0.688234	0.545423	0.0174488	0.00612352	0.0231561	0.130884	0.0140571	0.0674422	0.0273627	0.031049	0.0327022	0.129268	0.238331	0.102409	0.460282	0.114766
ATPsyn-Cf6	54229	55620.2	48017.8	34880.3	50085	31465	57555	46557.2	1.02565	0.885463	0.643203	0.923582	0.580224	1.06133	0.858528	0.856045	0.342517	0.104026	0.584921	0.012793	0.689381	0.342011	0.321569	0.266798	0.184684	0.453644	0.102409	0.842392	0.319559
ATPsyn-d	51376.3	44979.1	44120.1	48290.1	52591.1	41981.9	58649.7	54483.1	0.875482	0.858762	0.939929	1.02364	0.817145	1.14157	1.06047	0.426249	0.344528	0.649798	0.903941	0.209763	0.460604	0.707444	0.204421	0.267446	0.403385	0.550884	0.194501	0.783961	0.440712
ATPsyn-gamma	135388	132820	99418.3	131023	142758	151098	129038	127615	0.981031	0.73432	0.967759	1.05443	1.11603	0.953096	0.942585	0.723138	0.0038168	0.68375	0.469333	0.121699	0.427918	0.341853	0.288305	0.0261129	0.416255	0.408417	0.152125	0.776496	0.319559
att-ORFA	8834.12	12140.4	14028.5	9584.3	11791.4	12018.4	10555.2	11400.1	1.37427	1.58799	1.08492	1.33475	1.36045	1.19482	1.29047	0.0140224	0.00106981	0.68827	0.0271147	0.0658835	0.16332	0.0708314	0.0277517	0.0156393	0.417556	0.135896	0.123713	0.606205	0.175713
AttC	1.31755	54.5341	1689.95	1.6398	20.4357	1.36615	3.28778	66.8294	41.3905	1282.65	1.24458	15.5104	1.03689	2.49537	50.7224	0.171216	0.0877912	0.448629	0.102464	0.86517	0.171095	3.72501e-13	0.115319	0.124306	0.334783	0.220259	0.416572	0.611203	1.70818e-10
AttD	324.804	645.187	6386.78	155.759	307.382	366.379	394.36	414.819	1.98639	19.6635	0.479548	0.946361	1.128	1.21415	1.27714	0.234727	0.108304	0.531469	0.946645	0.88115	0.830066	0.778129	0.138728	0.13845	0.363072	0.560716	0.420831	0.874072	0.461919
Atu	35914.5	43555.6	35930.4	51939.4	54948.3	50172.3	49863.5	59508.2	1.21276	1.00044	1.4462	1.52998	1.39699	1.3884	1.65694	0.0832193	0.997353	0.00805356	0.00103815	0.00652735	0.00545938	0.00160776	0.0745889	0.488119	0.106936	0.0517681	0.102409	0.199745	0.0303892
Atx-1	388.635	448.39	70.8149	822.116	416.704	725.116	587.62	379.495	1.15376	0.182214	2.11539	1.07222	1.8658	1.51201	0.976483	0.781749	0.024184	0.0127315	0.822317	0.0146372	0.273796	0.944655	0.303108	0.0640268	0.11891	0.529657	0.102409	0.702928	0.509303
Atx2	34331.6	39864.7	33970.3	32847.3	22206.8	34556	23803.8	31659.5	1.16117	0.989478	0.956766	0.646834	1.00654	0.693349	0.922167	0.108967	0.940927	0.588591	0.0105315	0.950135	0.00588727	0.398159	0.0871221	0.473215	0.382007	0.104295	0.437842	0.20017	0.339933
aub	13316.6	6246.39	4153.07	11971.5	12322.1	17161.9	15819.5	17647.2	0.469067	0.311871	0.898988	0.925319	1.28876	1.18795	1.3252	0.156489	0.0819418	0.809292	0.857782	0.567593	0.66267	0.455367	0.108631	0.119162	0.453285	0.53979	0.327033	0.834783	0.360748
aur	38952.2	49930.6	46568.4	33737.9	31668.3	34018	43290.4	32838	1.28184	1.19553	0.866137	0.813006	0.873328	1.11137	0.843035	0.266746	0.420589	0.625896	0.461409	0.626518	0.718239	0.600906	0.150615	0.299649	0.395256	0.405142	0.345928	0.850613	0.408032
Aut1	20667.6	24762.4	29173.9	16537	17510.8	12075.6	17404.4	14866.2	1.19813	1.41158	0.800141	0.847257	0.584279	0.84211	0.7193	0.265714	0.0607297	0.380651	0.368517	0.0534614	0.358335	0.205749	0.150274	0.102538	0.310478	0.371198	0.11785	0.750769	0.263385
aux	24076.8	33923.8	33528.3	19738.7	13416.2	22023.2	14192.2	10891.3	1.40898	1.39256	0.819824	0.557225	0.914706	0.589457	0.452356	0.128246	0.149337	0.498233	0.105294	0.819214	0.130064	0.108832	0.0957736	0.166855	0.35208	0.222872	0.405018	0.57535	0.211172
ave	4209.72	2173.32	4715.52	3516.21	3494.7	2364.38	4655.44	2575.32	0.516262	1.12015	0.835259	0.830149	0.561647	1.10588	0.611755	0.140449	0.753881	0.592036	0.599089	0.191255	0.774292	0.318051	0.101643	0.420228	0.383345	0.459056	0.185509	0.860051	0.310096
Aven	2442.26	3432.07	3702.94	3511.74	2890.46	3622.08	2786.31	1443.51	1.40528	1.51619	1.4379	1.18352	1.48308	1.14087	0.591056	0.235711	0.190987	0.308149	0.63766	0.205649	0.69391	0.331894	0.13896	0.191238	0.279162	0.471569	0.192566	0.845014	0.315354
awd	795735	272272	351062	581091	731232	405589	949015	839698	0.342165	0.44118	0.730257	0.918939	0.509704	1.19263	1.05525	0.0081397	0.0154528	0.242571	0.664559	0.0291354	0.351245	0.806204	0.0211285	0.0504379	0.250563	0.480118	0.104105	0.749293	0.470957
Axn	22782	37363.5	30688.4	37119.9	32890.7	37474.6	27419.2	31020.3	1.64005	1.34705	1.62935	1.44371	1.64492	1.20355	1.36162	0.00813483	0.0718926	0.0189384	0.0432902	0.00681713	0.259789	0.126851	0.0211285	0.110813	0.125349	0.161094	0.102409	0.692371	0.224648
axo	955.765	300.375	467.246	687.431	643.686	886.747	1035.55	1074.04	0.314277	0.488871	0.719247	0.673477	0.927787	1.08348	1.12375	0.15911	0.338575	0.669179	0.494846	0.919252	0.889349	0.821002	0.109988	0.264904	0.41081	0.418475	0.430341	0.88591	0.475162
Axs	9130.3	9499.87	10102.1	9426.44	13737	11696.6	12119.1	12658.4	1.04048	1.10643	1.03243	1.50455	1.28108	1.32735	1.38642	0.774863	0.33207	0.83467	0.0111309	0.154999	0.0450526	0.02297	0.301312	0.262002	0.461621	0.104775	0.16754	0.402559	0.106548
Axud1	29466.7	44642	42277.9	41638.5	41527.6	39172.9	33063.5	45781	1.515	1.43477	1.41307	1.40931	1.3294	1.12206	1.55365	0.017558	0.0353864	0.104145	0.0565062	0.128599	0.592776	0.0356566	0.0311841	0.0773499	0.184684	0.179975	0.155702	0.817973	0.131392
az2	9106.99	11864.4	10344.9	11313.8	10103.9	10774.6	9527.6	6603.22	1.30278	1.13593	1.24232	1.10946	1.18312	1.04619	0.725071	0.0781211	0.451125	0.267058	0.502765	0.15492	0.738414	0.101657	0.0715461	0.311465	0.261524	0.421941	0.16754	0.854419	0.205278
B4	71263.6	78591.1	92808.2	75182.4	75023.7	76416.7	87610.8	73168.6	1.10282	1.30232	1.05499	1.05276	1.07231	1.22939	1.02673	0.461132	0.0609688	0.720342	0.718421	0.593328	0.169994	0.868003	0.215734	0.102622	0.425924	0.498248	0.33498	0.610172	0.487662
B52	104245	125629	101481	121185	122430	129071	87118.2	96985.2	1.20513	0.973479	1.16249	1.17444	1.23815	0.835705	0.930355	0.342499	0.902436	0.456452	0.420007	0.353116	0.493474	0.782158	0.177508	0.463661	0.337462	0.391114	0.251616	0.794345	0.463271
b6	163.562	94.5507	156.627	17.1618	1030.73	45.0269	285.779	141.296	0.578073	0.957598	0.104926	6.30177	0.275289	1.74722	0.86387	0.587427	0.963438	0.207191	0.16382	0.311515	0.341649	0.870433	0.251328	0.479427	0.23416	0.258656	0.235917	0.744681	0.488429
bab1	840.367	1595.3	1303.13	922.881	1119.3	653.146	730.171	834.412	1.89834	1.55066	1.09819	1.33191	0.777215	0.868871	0.992914	0.164578	0.326364	0.858991	0.609683	0.678239	0.811914	0.9914	0.112486	0.259347	0.468666	0.461349	0.363271	0.870988	0.520182
bab2	94725.5	40669.8	42270.7	144147	135830	121650	183154	182276	0.429344	0.446244	1.52173	1.43393	1.28424	1.93353	1.92425	0.026761	0.0355898	0.228357	0.226044	0.392418	0.0289154	0.00961589	0.0392805	0.0775778	0.242961	0.29791	0.266633	0.341811	0.072088
babo	34298.8	51945	44547.6	35337.3	28077.1	34721.4	25516.5	24758.8	1.51448	1.29881	1.03028	0.818601	1.01232	0.743945	0.721857	0.0708999	0.256513	0.90702	0.476563	0.965638	0.345243	0.368246	0.0678205	0.226782	0.480715	0.411676	0.442406	0.746378	0.328235
babos	382848	281981	355412	290412	388360	281125	400526	282186	0.736535	0.928336	0.758556	1.0144	0.734298	1.04617	0.737068	0.219172	0.759738	0.263689	0.946514	0.213045	0.838902	0.317689	0.133561	0.421925	0.2596	0.560716	0.196125	0.875598	0.31007
baf	108187	48068	75186.8	46779.5	62644.7	36594.3	77478.9	49245.6	0.444304	0.694969	0.432394	0.579039	0.33825	0.716156	0.455189	0.087561	0.316454	0.0870801	0.184526	0.0458977	0.365662	0.160158	0.0766657	0.254576	0.176098	0.271576	0.113017	0.75391	0.245905
bai	38892.1	28092.7	44468.7	27168.4	36398.8	24847.3	43484.7	29098.5	0.722323	1.14339	0.698558	0.935892	0.638878	1.11809	0.748184	0.202847	0.53521	0.165898	0.7853	0.114839	0.622121	0.320567	0.127738	0.343593	0.21418	0.518693	0.148058	0.823588	0.31086
Baldspot	32397.5	61437.5	48353.3	41940.9	53448.9	47779.8	41314.4	41667.2	1.89637	1.4925	1.29457	1.64979	1.4748	1.27523	1.28612	0.00139996	0.0389228	0.140488	0.0173705	0.0163246	0.121611	0.163623	0.00986122	0.0811711	0.201535	0.119241	0.102409	0.563306	0.246682
ball	25754.5	29871.1	27566.7	33602	22898.3	35283.2	23413	22654.2	1.15984	1.07036	1.3047	0.889098	1.36998	0.909086	0.879621	0.495677	0.759285	0.188461	0.609448	0.210777	0.68421	0.657459	0.226131	0.421801	0.226031	0.461349	0.195034	0.840555	0.425602
bam	346.659	246.72	1634.24	170.47	255.793	42.2101	264.394	471.624	0.711708	4.71427	0.491751	0.737881	0.121763	0.762693	1.36049	0.406869	0.119998	0.118222	0.35256	0.00952485	0.384972	0.266959	0.198587	0.146405	0.19253	0.363974	0.102409	0.761887	0.287931
Bap	95230.7	139359	115360	117958	102605	146090	83894.7	102040	1.46339	1.21137	1.23865	1.07744	1.53406	0.880962	1.07151	0.013585	0.287348	0.15909	0.577286	0.00858929	0.421034	0.676086	0.0274038	0.241578	0.21067	0.450567	0.102409	0.772434	0.431406
Bap170	48532.1	66864.4	59868.2	80828.7	54416.9	81167.6	46490.2	59638.5	1.37773	1.23358	1.66547	1.12125	1.67245	0.957926	1.22885	0.257554	0.481719	0.0591219	0.688145	0.0651295	0.895974	0.531776	0.147351	0.323429	0.15731	0.48869	0.123319	0.886051	0.384974
Bap55	37141.9	37854.1	35470.9	43398.6	35857.8	36288.7	35613.2	31211.7	1.01918	0.955009	1.16845	0.965428	0.977029	0.958841	0.840336	0.85025	0.655466	0.170008	0.755387	0.843991	0.70969	0.221723	0.32053	0.386848	0.216226	0.510088	0.412626	0.847908	0.270574
Bap60	64266.5	80529.1	64684.5	77807.1	82915.9	77603.3	70431.2	76070.9	1.25305	1.0065	1.21069	1.29019	1.20752	1.09592	1.18368	0.00726614	0.928248	0.0135787	0.0130433	0.0246121	0.176652	0.0576969	0.0201014	0.470817	0.119367	0.108402	0.104105	0.616248	0.160894
barc	12810.7	17849.9	11705.2	18710.1	15541.1	15923	14179.9	15557.4	1.39336	0.913705	1.46051	1.21313	1.24295	1.10688	1.2144	0.00465268	0.392062	0.000535493	0.0469222	0.15464	0.446021	0.0614518	0.0163715	0.288115	0.0531081	0.165957	0.167497	0.780866	0.165765
barr	40941.2	80622.1	59534.5	60690.2	63842	60999.8	46528.5	58164.9	1.96921	1.45415	1.48237	1.55936	1.48994	1.13647	1.42069	0.00200708	0.137667	0.0552271	0.0269496	0.0648337	0.532242	0.13102	0.0112157	0.158925	0.154507	0.135893	0.123217	0.804795	0.227391
baz	47689.5	57756.8	50022.1	52224.7	62549	54530	57653.8	64707.5	1.2111	1.04891	1.0951	1.31159	1.14344	1.20894	1.35685	0.050434	0.593371	0.412142	0.0165807	0.155688	0.0549825	0.0119988	0.0558204	0.364998	0.323305	0.117378	0.167931	0.432655	0.0794676
bbc	55373.3	53728.3	60024.6	50584.8	68417.9	71490.9	58926.2	61402.8	0.970293	1.084	0.913523	1.23558	1.29107	1.06416	1.10889	0.731085	0.378751	0.37681	0.0846228	0.0417526	0.430691	0.273679	0.29032	0.282404	0.308656	0.206295	0.111772	0.77783	0.290151
bbg	38133.7	355179	227359	60898.9	49422	60675.5	36382.2	38248.8	9.31404	5.96215	1.59698	1.29602	1.59113	0.95407	1.00302	2.30236e-05	0.0043739	0.257004	0.546099	0.281707	0.925764	0.996014	0.00179961	0.0279847	0.257161	0.438831	0.2236	0.891437	0.521329
bbx	10588.3	16844.9	15576.1	19573.4	14712.4	18136.3	13786.1	16511.1	1.5909	1.47107	1.84859	1.3895	1.71287	1.30201	1.55938	0.00493439	0.000131545	0.00885995	0.0258841	0.0433243	0.0530649	4.10598e-06	0.016815	0.00677098	0.108061	0.13477	0.112405	0.428044	0.000338919
bc10	5909.32	7348.47	11409.7	5932.15	3361.21	4392.11	3115.07	2329	1.24354	1.9308	1.00386	0.568798	0.743252	0.527146	0.394124	0.319351	0.0153498	0.988821	0.0966848	0.358882	0.0731135	0.0683646	0.169193	0.050326	0.502154	0.217852	0.253926	0.475318	0.172728
bchs	28231	41236	42129.6	34829.2	34722.9	31475.5	31845.5	40920.6	1.46066	1.49231	1.23372	1.22995	1.11493	1.12803	1.44949	0.00849348	0.021931	0.184479	0.173597	0.45108	0.418486	0.0243737	0.0216418	0.060653	0.222888	0.265234	0.286884	0.771731	0.109579
BCL7-like	16828.9	21827.1	17663.8	20847.5	18446.1	17340.9	20221	14950.7	1.297	1.04961	1.23879	1.0961	1.03042	1.20157	0.888395	0.203822	0.817002	0.306276	0.665348	0.894573	0.37023	0.674408	0.128151	0.440609	0.278354	0.480459	0.424301	0.754147	0.430662
bcn92	24233.4	18154.5	31022.6	22363.8	13470.1	13971.8	16637	9946.12	0.74915	1.28016	0.922847	0.555847	0.576549	0.68653	0.41043	0.348051	0.343689	0.790627	0.0966506	0.113844	0.215669	0.0791979	0.179257	0.267117	0.448341	0.217852	0.147938	0.656185	0.184667
bdg	56193.8	65009.7	60777.2	56765.7	62486.1	55745.5	58934.8	66021.2	1.15688	1.08156	1.01018	1.11198	0.992022	1.04878	1.17489	0.274111	0.542203	0.939189	0.407225	0.954504	0.703642	0.293419	0.152807	0.346333	0.489239	0.38667	0.439208	0.846547	0.298786
be	27857.1	53985	42137.2	33627.4	26914.7	37211.2	26864.2	29281.8	1.93792	1.51262	1.20714	0.966168	1.33579	0.964355	1.05114	0.00733736	0.0847025	0.439152	0.902266	0.252306	0.898097	0.872184	0.020199	0.121618	0.334289	0.550489	0.211822	0.886307	0.488747
BEAF-32	45702.2	33729.3	35058.4	38959.2	40496.3	41003.8	40939.9	36927	0.738022	0.767105	0.852456	0.886089	0.897195	0.895796	0.807992	0.255937	0.323668	0.494988	0.612771	0.676846	0.660013	0.479496	0.146905	0.258407	0.350731	0.462512	0.362853	0.833677	0.370034
beat-IIIc	33003.3	2154.11	6448.38	15665.7	18061.8	20419.4	41284.8	31381.2	0.0652697	0.195386	0.47467	0.547272	0.618709	1.25093	0.95085	0.0075243	0.0160844	0.123222	0.154646	0.266563	0.353123	0.880662	0.0204331	0.0516689	0.194397	0.253855	0.217383	0.749627	0.49119
beg	12937.8	7650.38	6781.51	12226.6	10642.7	12988.9	10244.2	6861.94	0.59132	0.524163	0.945028	0.822608	1.00395	0.791803	0.53038	0.0290666	0.00846161	0.68178	0.264194	0.978684	0.248629	0.0263183	0.0409521	0.037894	0.415684	0.319184	0.445565	0.686079	0.114054
bel	217158	265661	221737	266795	275237	281563	253305	282060	1.22336	1.02109	1.22858	1.26745	1.29659	1.16645	1.29887	0.269308	0.914069	0.254926	0.201137	0.160357	0.452675	0.235831	0.151362	0.466819	0.256409	0.282225	0.169656	0.783243	0.277242
Bem46	8751.53	10417.5	11161.5	9642.46	8848.91	9877.84	8901.21	7651.01	1.19036	1.27538	1.1018	1.01113	1.1287	1.0171	0.874248	0.295179	0.194964	0.580649	0.946231	0.518686	0.919954	0.51271	0.160466	0.193989	0.379729	0.560716	0.310799	0.89008	0.37942
ben	64006	58491	70172.1	39700.6	51272.8	46239.3	63237.6	54060.2	0.913837	1.09634	0.620263	0.801063	0.722422	0.987996	0.844612	0.650755	0.636782	0.0805829	0.306816	0.18729	0.958276	0.509311	0.269049	0.380536	0.173207	0.343534	0.183741	0.895308	0.378546
Best1	54345.3	90982.6	99108.2	58541.1	64082.7	60741	57426.1	59421.3	1.67416	1.82367	1.07721	1.17918	1.11769	1.05669	1.0934	3.48999e-05	2.30463e-05	0.317027	0.0830021	0.217013	0.463538	0.322679	0.00204161	0.00306696	0.283215	0.205566	0.198126	0.785252	0.311663
Best2	75.4426	1.17857	34.5714	20.2279	384.13	756.972	217.67	10.5018	0.0156221	0.458247	0.268123	5.09168	10.0337	2.88524	0.139202	0.346864	0.610921	0.483597	0.193657	0.182747	0.155161	0.506094	0.17881	0.371682	0.347032	0.278144	0.181811	0.595745	0.377726
Bet1	11604.5	7664.9	9691.72	8665.44	7970.59	7398.21	10461.9	6790.34	0.660508	0.835165	0.746728	0.68685	0.637527	0.901537	0.585145	0.0396087	0.296249	0.127001	0.0541842	0.0702328	0.595545	0.0312132	0.0484893	0.245583	0.195913	0.177784	0.12582	0.817973	0.122804
Bet3	9998.27	10629.2	13033.8	10900.8	9678.75	9555.91	11974.4	8713.59	1.06311	1.3036	1.09027	0.968042	0.955756	1.19765	0.87151	0.794755	0.276936	0.668196	0.870508	0.828804	0.328761	0.599881	0.306627	0.23666	0.410529	0.542681	0.408103	0.737969	0.407527
Bet5	6489.02	5865.5	6008.53	3374.1	4916.42	2758.08	6063.74	3564.39	0.903913	0.925954	0.519971	0.757652	0.425038	0.934462	0.549296	0.728842	0.795877	0.123021	0.389018	0.0679529	0.816751	0.20533	0.289798	0.433631	0.194397	0.379711	0.1246	0.87212	0.263385
beta-Spec	597019	851910	726928	820446	663075	858959	627586	856383	1.42694	1.2176	1.37424	1.11064	1.43875	1.0512	1.43443	0.0553841	0.361888	0.141042	0.58947	0.0473347	0.813062	0.0868136	0.0587739	0.275164	0.201923	0.455328	0.113969	0.870988	0.190517
beta'Cop	220808	206538	216189	202935	236351	229544	220148	220266	0.935375	0.979079	0.919058	1.07039	1.03956	0.997011	0.997544	0.364704	0.762128	0.285547	0.34525	0.655802	0.974918	0.975084	0.185319	0.422834	0.270007	0.360901	0.355696	0.895866	0.515894
beta3GalTII	6944.46	6059.33	5981.81	7637.98	9020.54	8241.72	7835.66	8089.22	0.872542	0.861379	1.09987	1.29896	1.18681	1.12833	1.16485	0.573203	0.546022	0.694759	0.224365	0.430113	0.559768	0.550565	0.247403	0.347736	0.419296	0.296762	0.27985	0.812053	0.391026
beta4GalNAcTA	14471	11289.6	12108.2	12182.3	11779.7	10462.4	11719.5	10804.9	0.780151	0.83672	0.841839	0.814025	0.722988	0.809861	0.746657	0.181736	0.291111	0.258275	0.194888	0.0949315	0.203188	0.164947	0.11937	0.243212	0.257721	0.278978	0.138607	0.644079	0.247638
beta4GalNAcTB	21917.1	22785.9	19375.7	20572.1	24797	19404.4	22484.2	19068.3	1.03964	0.884044	0.93863	1.1314	0.885353	1.02587	0.87002	0.874059	0.634144	0.823336	0.602828	0.672023	0.91463	0.669372	0.325977	0.379859	0.457484	0.460078	0.361051	0.88921	0.429459
beta4GalT7	15046	14880.1	10925.3	10023.6	15221.1	10561.7	13754.9	14854.7	0.98897	0.726122	0.666192	1.01164	0.701959	0.91419	0.987285	0.951384	0.11737	0.072582	0.939458	0.0818702	0.606872	0.94672	0.344643	0.144487	0.167706	0.559404	0.131708	0.8189	0.50995
betaCop	142150	172859	131305	187663	176877	208707	155510	186252	1.21604	0.923707	1.32018	1.24431	1.46822	1.09399	1.31026	0.119845	0.612316	0.0579744	0.0997238	0.00812373	0.489995	0.0870853	0.0921172	0.372082	0.156446	0.218611	0.102409	0.794184	0.190517
betaggt-I	24626.6	21819.1	25693	23014.8	21010.6	22066.8	20350.8	16227.1	0.886	1.04331	0.934551	0.85317	0.896057	0.826375	0.658927	0.51657	0.795872	0.724416	0.41318	0.537744	0.321515	0.135755	0.231799	0.433631	0.427252	0.388648	0.317181	0.735753	0.230609
betaggt-II	15849	13578.5	11618.9	18175.2	17215.4	16637.3	16714.9	16077.2	0.856747	0.7331	1.14678	1.08621	1.04974	1.05464	1.0144	0.149222	0.0188864	0.219902	0.436142	0.64628	0.597143	0.897747	0.105451	0.0560493	0.240254	0.396537	0.352465	0.817973	0.496
betaTub56D	1.49252e+06	1.89801e+06	1.60194e+06	1.88887e+06	1.75333e+06	1.8778e+06	1.49075e+06	1.53142e+06	1.27168	1.07331	1.26556	1.17475	1.25814	0.998817	1.02607	0.107808	0.663575	0.116225	0.266352	0.114349	0.993831	0.88071	0.0865656	0.389963	0.191414	0.320596	0.148037	0.897562	0.49119
betaTub60D	301883	926946	1.03804e+06	437343	277296	570811	238935	180388	3.07055	3.43856	1.44872	0.918554	1.89083	0.791482	0.597542	0.000552541	0.00130197	0.197106	0.781679	0.0359787	0.475011	0.264656	0.00671649	0.0163707	0.229853	0.517747	0.108156	0.790425	0.287605
betaTub97EF	9973.77	21145.9	20854.6	4238.15	7071.17	4923.8	10894.6	8046.25	2.12015	2.09094	0.42493	0.708977	0.493676	1.09233	0.806742	0.00195143	0.0162348	0.0352212	0.26476	0.0974651	0.814538	0.48899	0.0111146	0.051893	0.138242	0.319782	0.139727	0.871779	0.373174
BG4	13709.8	8587.78	11645.8	8133.34	8721.47	8042.72	11466.1	8535.54	0.626397	0.849449	0.59325	0.636148	0.58664	0.836341	0.622587	0.106793	0.478952	0.0817372	0.106664	0.106635	0.488361	0.172009	0.0861755	0.322226	0.173207	0.223432	0.143822	0.794184	0.25072
Bgb	76662.4	72235.7	75805.1	57842.1	64288	43825.8	69306.1	54077.8	0.942257	0.988818	0.754504	0.838586	0.571673	0.904043	0.705402	0.8346	0.967992	0.394195	0.584486	0.140622	0.751403	0.394612	0.316348	0.481009	0.316327	0.453644	0.161555	0.857749	0.338308
bgcn	191.227	351.24	569.464	1355.77	244.611	214.826	435.519	108.359	1.83677	2.97795	7.08985	1.27916	1.12341	2.2775	0.566651	0.174061	0.0386408	0.0192874	0.555884	0.864492	0.061097	0.438631	0.116527	0.0809686	0.125349	0.44298	0.416572	0.449459	0.355167
bgm	242.741	96.6933	380.118	247.074	146.338	808.22	323.869	390.474	0.398339	1.56594	1.01785	0.602857	3.32955	1.33422	1.6086	0.25904	0.249628	0.980046	0.388858	0.0235614	0.491194	0.285941	0.14793	0.222908	0.500506	0.379637	0.1035	0.794184	0.295177
BHD	7979.93	12143.1	10163.5	10407.7	9918.7	8593.77	8030.91	9404.8	1.5217	1.27363	1.30424	1.24296	1.07692	1.00639	1.17856	0.0424618	0.215411	0.197195	0.283849	0.741658	0.976466	0.501367	0.0503939	0.205635	0.229853	0.331744	0.382174	0.895866	0.376607
BI-1	43002.7	34295.5	46512.6	28119.5	40295.6	24977.9	39726.3	24661.9	0.79752	1.08162	0.653901	0.937047	0.580844	0.923809	0.573498	0.416283	0.800598	0.155073	0.785755	0.0926595	0.747281	0.160795	0.201639	0.435342	0.209576	0.518693	0.137602	0.85633	0.24606
bib	7462.83	8883.56	13481.9	11464.8	9460.57	12573.6	11507.3	10820.2	1.19037	1.80654	1.53625	1.26769	1.68483	1.54195	1.44987	0.414516	0.078324	0.0654074	0.304335	0.0377793	0.168651	0.142901	0.201236	0.115823	0.162719	0.342511	0.108832	0.610172	0.23525
bic	6602.39	2130.33	2992.09	4873.75	8819.94	4319.3	9218.07	8849.64	0.32266	0.453184	0.738179	1.33587	0.654203	1.39617	1.34037	0.0113314	0.0254606	0.25503	0.204523	0.113964	0.0876612	0.19181	0.0250053	0.0655294	0.256409	0.2846	0.147938	0.507076	0.258363
BicD	114962	107203	114058	143391	128930	129723	146361	126403	0.932506	0.992133	1.24729	1.1215	1.1284	1.27312	1.09952	0.484231	0.943391	0.0793476	0.258776	0.284996	0.0204569	0.406618	0.223157	0.474027	0.172713	0.317113	0.225092	0.304407	0.343322
bif	166332	315457	275532	275255	256936	258998	212354	240752	1.89656	1.65652	1.65486	1.54472	1.55712	1.27669	1.44742	0.00106002	0.0168025	0.00919413	0.0189017	0.0128851	0.142035	0.0745802	0.0088586	0.0528108	0.10952	0.120421	0.102409	0.589267	0.179896
bigmax	7939.65	7038.73	7596.54	7713.37	8795.35	4952.68	8996.22	9219.11	0.886529	0.956786	0.9715	1.10778	0.62379	1.13308	1.16115	0.52757	0.82902	0.866224	0.527317	0.063934	0.441397	0.440875	0.235138	0.443945	0.470358	0.432338	0.122577	0.780779	0.356145
Bili	69.2727	192.415	834.583	46.5717	80.4474	223.27	178.681	33.4147	2.77765	12.0478	0.672295	1.16131	3.22307	2.57938	0.482364	0.272507	0.000257063	0.681988	0.851875	0.126262	0.34667	0.590864	0.152246	0.00792185	0.415684	0.537883	0.154504	0.747384	0.404502
Bin1	40400.8	34494.1	42244.2	34063.7	31641.1	23515	33718.6	27106	0.853799	1.04563	0.843143	0.783181	0.582043	0.834602	0.670927	0.506778	0.838621	0.606816	0.355355	0.0832183	0.438848	0.227995	0.229517	0.445102	0.388759	0.364254	0.132482	0.780779	0.273497
bin3	65763.6	66850.9	62654.4	90307.1	82680.5	93609.5	77334.8	78224.7	1.01653	0.952723	1.37321	1.25724	1.42342	1.17595	1.18948	0.863522	0.673037	0.0070204	0.0273393	0.00479116	0.132078	0.150311	0.323642	0.393069	0.102063	0.135976	0.102409	0.576752	0.239889
bip1	13436.7	31213.7	35452.7	21210	15869	16378.3	14018.1	10800.6	2.32302	2.6385	1.57852	1.18102	1.21893	1.04327	0.803813	0.0016469	0.000161824	0.0583542	0.490454	0.442692	0.854491	0.506511	0.0104389	0.00716413	0.156859	0.416851	0.283832	0.877887	0.377813
bip2	44721.8	78027	97809.7	41792.6	40759.8	44459.1	33343.5	30848.4	1.74472	2.18707	0.934503	0.911409	0.994126	0.745576	0.689786	0.0084916	0.00162641	0.751302	0.661419	0.977503	0.236851	0.225	0.0216418	0.0181352	0.436262	0.479623	0.445301	0.677767	0.272203
Bj1	38442.4	41922.5	34087.5	55442.1	53849.4	54917.6	44561.5	56279.4	1.09053	0.886718	1.44221	1.40078	1.42857	1.15918	1.46399	0.445431	0.22911	0.00189745	0.0117568	0.00312726	0.154419	0.00460801	0.210363	0.212992	0.0755836	0.104775	0.102409	0.595745	0.0507143
Bka	19313.3	7354.08	8371.86	11354.6	12619.2	9408.88	12911.5	12177.7	0.380778	0.433477	0.587915	0.653393	0.487172	0.668528	0.630537	0.0150304	0.0223423	0.0691428	0.117753	0.040788	0.182852	0.163358	0.0286672	0.0611886	0.165421	0.231318	0.111088	0.621277	0.246509
bl	51110.7	73122.8	55307.7	72991.7	69398.5	63436.1	62220.8	57500	1.43067	1.08211	1.42811	1.35781	1.24115	1.21737	1.12501	0.000144102	0.240596	0.000877593	0.00687786	0.0034367	0.017531	0.120519	0.00342097	0.218857	0.0640524	0.0952736	0.102409	0.295982	0.218925
blanks	739.562	131.059	2665.92	1073.04	139.323	250.279	718.989	148.934	0.177212	3.60473	1.45092	0.188385	0.338415	0.972183	0.201381	0.100662	0.178965	0.559425	0.106753	0.184836	0.953629	0.191151	0.08289	0.185336	0.372959	0.223442	0.182762	0.895308	0.257961
blos1	6663.08	5268.12	5742.49	2191.97	1100.47	2417.01	1610.22	968.548	0.790644	0.861837	0.328973	0.16516	0.362747	0.241663	0.145361	0.289534	0.452893	0.00785407	0.0020632	0.0094719	0.00331911	0.00728266	0.158417	0.312212	0.105821	0.0624157	0.102409	0.164586	0.0638142
blos2	6604.61	3229.3	5839.17	2898.19	3701.73	2655.21	6011.18	4983.08	0.488946	0.884106	0.438813	0.560477	0.402023	0.91015	0.754486	0.131713	0.698466	0.0954578	0.167036	0.0730487	0.788959	0.504157	0.0974294	0.402077	0.179787	0.259909	0.127278	0.86375	0.377614
blos3	5628.45	7775.47	4842.26	4081.41	4983.48	2405.65	4535.2	3613.08	1.38146	0.860319	0.72514	0.885409	0.427409	0.805763	0.641932	0.174369	0.597552	0.421886	0.66777	0.0576944	0.471031	0.276907	0.116632	0.3664	0.327687	0.481518	0.120228	0.787906	0.2917
blos4	2798.85	1974.14	2429.41	1069.72	1687.8	840.771	2605.24	1713.22	0.70534	0.868003	0.382201	0.603035	0.300399	0.930827	0.612115	0.465334	0.703726	0.10895	0.29801	0.0710901	0.851018	0.376776	0.217299	0.404261	0.188015	0.340031	0.126292	0.876762	0.331699
blot	1505.14	1385	2306.32	847.433	1078.07	1020.86	1924.08	1705.1	0.920177	1.53229	0.563025	0.716258	0.678247	1.27833	1.13285	0.84832	0.2329	0.361404	0.509665	0.540492	0.535524	0.794223	0.319909	0.215082	0.301875	0.42496	0.318139	0.805765	0.467149
blow	50485.4	84555.1	68107.7	72703.4	72068.5	56385.8	77932.5	87977	1.67484	1.34906	1.44009	1.42751	1.11687	1.54366	1.74262	0.00567489	0.0804104	0.087369	0.0884534	0.564422	0.0190966	0.00936646	0.0179851	0.117778	0.176098	0.210038	0.32632	0.304407	0.0713222
blp	11089.5	4944.46	7198.92	8913.51	6639.15	5686.96	7832.95	7264.83	0.445869	0.649166	0.80378	0.598688	0.512824	0.70634	0.655109	0.0227432	0.126411	0.468836	0.0965223	0.0484019	0.180105	0.192238	0.0357568	0.150991	0.341609	0.217852	0.114737	0.619066	0.258518
blue	29184.5	49376.5	39219.7	45346.9	41566.5	43707.4	28998	44681.2	1.69187	1.34385	1.5538	1.42426	1.49762	0.99361	1.53099	0.0236026	0.20183	0.0676807	0.142471	0.074212	0.98137	0.121244	0.0365152	0.197808	0.163621	0.245032	0.127645	0.896245	0.219451
blw	244574	232052	169212	259455	285268	321693	230150	347275	0.9488	0.691861	1.06085	1.16639	1.31532	0.941024	1.41992	0.838951	0.257065	0.80278	0.520922	0.220582	0.828933	0.19944	0.31757	0.227034	0.451287	0.4294	0.199841	0.873826	0.260051
BM-40-SPARC	710611	1.01587e+06	622648	722595	800687	606494	757825	842428	1.42957	0.876215	1.01686	1.12676	0.853483	1.06644	1.1855	0.0603328	0.445964	0.912476	0.430229	0.355987	0.697862	0.348473	0.0617715	0.309764	0.482045	0.394763	0.252681	0.846284	0.321539
Bmcp	10142.5	12727.6	9897.17	9097.05	10652.4	9508.39	9004.13	7568.9	1.25488	0.975813	0.896924	1.05028	0.937481	0.887763	0.746257	0.11783	0.78182	0.432132	0.599545	0.661597	0.169958	0.0301183	0.0911717	0.429721	0.331926	0.459173	0.357424	0.610172	0.12013
bmm	26560.6	65476.3	48912.6	40408.9	49791.6	50569.2	36337.1	45701.3	2.46517	1.84155	1.52139	1.87464	1.90392	1.36809	1.72064	0.00370282	0.0223037	0.168958	0.0176737	0.0179378	0.242517	0.0870127	0.0146414	0.0611886	0.215716	0.119241	0.102653	0.679502	0.190517
bnb	34.6762	1.17857	115.243	1.6398	4361.02	1.36615	83.0042	56.805	0.0339879	3.32339	0.0472891	125.764	0.0393974	2.3937	1.63816	0.51413	0.36556	0.51977	0.121739	0.516417	0.481103	0.728387	0.231503	0.276546	0.359706	0.234157	0.310352	0.791832	0.447677
bnl	3120.31	154.558	806.663	260.105	293.964	330.874	686.403	528.907	0.049533	0.258521	0.0833589	0.0942102	0.106039	0.21998	0.169505	0.141033	0.240388	0.155113	0.158145	0.162903	0.217158	0.289135	0.10175	0.218857	0.209576	0.254839	0.171335	0.65722	0.296619
boca	26921.1	16026.4	19836.8	20278.5	26405.3	17464.8	27594.6	20869.9	0.595309	0.736848	0.753255	0.98084	0.64874	1.02502	0.775222	0.21918	0.41015	0.457125	0.954487	0.318804	0.939282	0.560719	0.133561	0.295111	0.337708	0.563012	0.238311	0.893215	0.394537
bocksbeutel	1061.24	1408.67	2349.47	1164.07	1473.26	1020.9	1450.28	1507.96	1.32738	2.21389	1.09689	1.38824	0.961992	1.36659	1.42094	0.485215	0.0618589	0.841215	0.255471	0.927782	0.380472	0.276179	0.223427	0.103324	0.463492	0.314663	0.432333	0.759123	0.291367
boi	47510.3	26575.1	27268	53075.9	37807.7	70097.8	38274.5	40432.7	0.559355	0.573938	1.11715	0.795779	1.47542	0.805604	0.851031	0.0964604	0.103699	0.685129	0.434691	0.125508	0.424561	0.618082	0.0808766	0.135527	0.416577	0.395932	0.154323	0.774123	0.413585
bol	182.778	308.364	1433.96	663.394	387.454	326.62	495.917	476.875	1.6871	7.84538	3.62951	2.11981	1.78698	2.71322	2.60904	0.418198	0.0350865	0.0187952	0.117779	0.220153	0.18621	0.0669475	0.202018	0.0770437	0.125349	0.231318	0.19961	0.626182	0.171509
bon	73953.1	136483	110950	98522	87368.2	96992.7	65298.4	81786.7	1.84554	1.50028	1.33222	1.1814	1.31154	0.882971	1.10593	0.0143605	0.114608	0.241422	0.494162	0.313938	0.657426	0.742505	0.0279865	0.142539	0.249937	0.418362	0.236592	0.832826	0.450981
bonsai	16065.4	12418.3	10705.3	14065.4	12208	13158.9	11009.3	10667.4	0.772981	0.666355	0.875508	0.759892	0.819086	0.685283	0.663998	0.0764741	0.0321291	0.429982	0.0966892	0.375182	0.039152	0.0427838	0.0705902	0.0737729	0.331041	0.217852	0.260032	0.387747	0.14193
bor	73896.1	24548.7	27252.7	50060	55000	59243.9	61051.7	50298.6	0.332206	0.368797	0.677439	0.744289	0.80172	0.826183	0.680667	0.00715433	0.0109303	0.137466	0.198211	0.309761	0.371722	0.197158	0.0199692	0.04196	0.200802	0.280639	0.235307	0.754147	0.259536
bora	13294.4	14199.3	11953.2	19631.7	17305.6	19329	16633.6	13236	1.06807	0.899119	1.47669	1.30172	1.45392	1.25118	0.995612	0.673814	0.534336	0.0299439	0.155857	0.0517278	0.193909	0.981508	0.275646	0.343355	0.135666	0.254063	0.116891	0.632227	0.517334
borr	16526.9	20976.8	15391.2	19380.9	13659.2	20279.5	13358.4	10491.3	1.26925	0.931277	1.17268	0.826479	1.22706	0.808279	0.634797	0.371738	0.809032	0.586735	0.499113	0.439041	0.460857	0.265296	0.18767	0.438365	0.381462	0.419564	0.28293	0.783961	0.287605
botv	33437.8	40559.3	33336.9	49562.1	48957.6	52208.8	41071.4	53772.3	1.21298	0.996981	1.48222	1.46414	1.56137	1.22829	1.60813	0.32844	0.989398	0.0854439	0.0874075	0.0278994	0.405914	0.0519379	0.172511	0.485709	0.175747	0.209363	0.104105	0.76976	0.152951
bou	975.08	1067.66	869.992	1077.32	1819.43	649.367	1023.66	664.475	1.09495	0.892226	1.10485	1.86593	0.665963	1.04982	0.681457	0.81403	0.780199	0.802509	0.200981	0.432111	0.906333	0.489543	0.311453	0.429149	0.451198	0.282225	0.280688	0.887452	0.373184
bowl	695.237	1402.77	1813.26	1149.02	747.346	939.872	1068.27	610.534	2.01768	2.60811	1.6527	1.07495	1.35187	1.53655	0.878167	0.205862	0.120176	0.15408	0.85752	0.517639	0.237667	0.815662	0.128937	0.146405	0.209049	0.53979	0.310781	0.677789	0.473927
BoYb	20976.1	20639.9	20243.6	21668.1	22730.3	22096.2	19526	22018.4	0.983973	0.96508	1.03299	1.08363	1.0534	0.930866	1.04969	0.922209	0.822819	0.84928	0.596312	0.73863	0.666209	0.795349	0.337197	0.442622	0.465728	0.457999	0.381275	0.83494	0.467328
br	142315	459531	375986	281513	185300	216185	153568	165497	3.22897	2.64193	1.97809	1.30204	1.51906	1.07907	1.16289	0.000671507	0.00702021	0.0330659	0.439539	0.231937	0.849637	0.7325	0.00711531	0.0346454	0.137781	0.397667	0.204253	0.876751	0.448574
Br140	32018.8	41562.1	28162.6	45017.6	54425.7	44936.3	47945.7	58475.2	1.29805	0.879565	1.40597	1.6998	1.40344	1.49742	1.82628	0.0161097	0.262544	0.0258704	0.000935157	0.067455	0.00161293	0.000327226	0.0297612	0.229625	0.131182	0.0484522	0.124272	0.128512	0.0122773
brat	103859	178935	150814	180903	170512	161925	145679	188697	1.72286	1.45211	1.74182	1.64177	1.55908	1.40266	1.81686	0.011272	0.0974162	0.0332205	0.034462	0.0439738	0.154122	0.019515	0.0250053	0.131788	0.137781	0.1482	0.112626	0.595745	0.0982208
Brca2	8905.32	14161.7	12401.7	12766.2	27568.9	154300	314951	65351.5	1.59025	1.39261	1.43354	3.09578	17.3267	35.3666	7.33848	0.00268988	0.00332579	0.00256432	0.0410047	0.014058	7.13865e-05	1.88767e-09	0.0128172	0.024513	0.0817182	0.157634	0.102409	0.0297766	2.68644e-07
Brd8	21880.4	31627.9	23583.8	39391.3	31688	39028	27793.6	29519.5	1.44549	1.07785	1.8003	1.44824	1.7837	1.27025	1.34913	0.0214537	0.680655	0.00246904	0.0201989	0.0149819	0.127938	0.101454	0.034797	0.395721	0.0815899	0.122866	0.102409	0.57237	0.205074
Bre1	29531.7	45206.2	38599.1	31092.9	17518.8	28276.2	16836.1	18338	1.53077	1.30704	1.05286	0.593221	0.957486	0.570103	0.620958	0.0621216	0.267943	0.82514	0.118437	0.889136	0.10993	0.230395	0.0628139	0.232301	0.458044	0.231556	0.4228	0.545645	0.274781
Brf	25957.7	35586.8	28339.9	34330.1	34335	43359.6	26930.7	34758.4	1.37096	1.09177	1.32254	1.32273	1.6704	1.03748	1.33904	0.037985	0.552074	0.0715934	0.0679726	0.00269967	0.800455	0.0983628	0.0474255	0.350201	0.166971	0.188927	0.102409	0.867629	0.201944
brk	36952.5	72110	63698.2	55819.4	35220.6	61566.6	32598.1	41974.6	1.95143	1.72379	1.51057	0.953133	1.6661	0.882163	1.13591	0.0113214	0.0464721	0.0958672	0.873227	0.0494914	0.672284	0.681407	0.0250053	0.0894949	0.180092	0.543621	0.115599	0.836337	0.433019
brm	72062.9	148743	112002	119675	106798	128739	84202.7	119421	2.06408	1.55423	1.6607	1.48201	1.78648	1.16846	1.65717	0.0194899	0.208389	0.103674	0.194158	0.0458193	0.654422	0.151612	0.0329877	0.201095	0.184684	0.27846	0.113017	0.832272	0.24094
brn	12237.7	8401.64	9423.74	13829.5	13791	12451.6	13768.3	13152	0.68654	0.77006	1.13008	1.12693	1.01748	1.12508	1.07472	0.126057	0.263438	0.521594	0.488694	0.9263	0.504664	0.723366	0.0948248	0.229998	0.360172	0.415901	0.432095	0.79624	0.446165
brp	57.619	64.0785	157.466	23.0535	1585.84	137.278	542.917	149.889	1.11211	2.73288	0.400102	27.5229	2.38251	9.42253	2.60138	0.932573	0.19515	0.593707	0.103606	0.484115	0.103552	0.271318	0.339419	0.194046	0.3839	0.22068	0.299183	0.537609	0.289495
bru	43053	50060.6	51638.3	54288.8	56896	63114.5	51972	65499.5	1.16277	1.19941	1.26098	1.32154	1.46597	1.20717	1.52137	0.260295	0.179083	0.140751	0.0950889	0.0463822	0.258817	0.0149118	0.148326	0.18538	0.201753	0.21669	0.113291	0.692178	0.0871715
bru-2	1379.71	3255.76	4042.27	673.429	851.265	523.852	1339.16	928.928	2.35974	2.92979	0.488094	0.616988	0.379682	0.970611	0.673277	0.0226998	0.0191057	0.306262	0.444722	0.219838	0.955272	0.57674	0.0357568	0.056499	0.278354	0.399348	0.199477	0.895308	0.399814
bru-3	214.84	24.1511	258.077	86.8731	1078.73	29.5715	1094.57	303.119	0.112414	1.20125	0.404361	5.02109	0.137644	5.09482	1.4109	0.324753	0.846336	0.499091	0.0117108	0.338532	0.0491259	0.706875	0.171183	0.447977	0.352484	0.104775	0.246201	0.419701	0.440591
Bruce	239162	313480	304439	243730	264551	263337	237264	316190	1.31074	1.27294	1.0191	1.10616	1.10109	0.992065	1.32208	0.100929	0.116233	0.915072	0.61301	0.567278	0.963538	0.121508	0.083012	0.143821	0.482836	0.462615	0.32691	0.895308	0.219659
brv3	1187.35	520.594	579.8	2102.02	1421.17	821.826	2076.61	1376.68	0.43845	0.488314	1.77034	1.19693	0.692151	1.74894	1.15946	0.0362154	0.0585118	0.0485955	0.441885	0.365421	0.036185	0.563532	0.0461266	0.100733	0.149135	0.398255	0.256683	0.375678	0.395741
BRWD3	73079	113445	96205	131507	108508	129821	85569.5	126411	1.55236	1.31645	1.79951	1.48481	1.77645	1.17092	1.72979	0.087129	0.339865	0.0449493	0.157342	0.0349454	0.607473	0.0728463	0.0764304	0.265604	0.14632	0.254721	0.107977	0.8189	0.178003
bs	9244.33	16027	12473.5	12588.7	8139.54	12350.1	5351.46	3953.43	1.73371	1.34931	1.36178	0.88049	1.33596	0.578891	0.42766	0.0121228	0.182799	0.175116	0.626985	0.219018	0.0872685	0.0693929	0.0256907	0.187692	0.219243	0.46746	0.19914	0.506901	0.174205
bsf	149258	75861.3	74455.9	168324	175378	197969	143105	184206	0.508256	0.49884	1.12774	1.175	1.32636	0.958778	1.23414	0.069161	0.0671767	0.608275	0.478304	0.198674	0.883538	0.443902	0.066644	0.107229	0.389083	0.412193	0.188741	0.883085	0.357353
Bsg	119402	187906	242144	112199	182482	122232	158097	164108	1.57372	2.02797	0.93967	1.5283	1.0237	1.32407	1.37441	0.0372821	0.0100884	0.75553	0.0635393	0.905296	0.13602	0.158105	0.0470511	0.0403798	0.437233	0.185445	0.42717	0.581299	0.244956
Bsg25D	25097	39567.4	34780.8	36519.7	26852.1	33860.4	24841.8	29551.9	1.57658	1.38585	1.45514	1.06993	1.34918	0.989831	1.17751	0.0174953	0.0819873	0.0997713	0.714596	0.183158	0.966643	0.461265	0.031104	0.119183	0.18315	0.496962	0.181974	0.895776	0.363025
bsk	38994.6	39733.4	54149.2	36844.5	43418.1	38338.9	48900.1	45809.1	1.01894	1.38863	0.944861	1.11344	0.983183	1.25402	1.17475	0.797504	0.005313	0.398841	0.234874	0.836915	0.00746478	0.0470469	0.307434	0.0307376	0.318652	0.30339	0.410406	0.219977	0.146322
bt	205.914	44.4153	1673.99	833.096	1012.26	232.58	1211.12	434.868	0.215698	8.12952	4.04583	4.91593	1.1295	5.88166	2.11189	0.28055	0.0536158	0.132293	0.0020843	0.870491	0.0955652	0.223309	0.154928	0.0958985	0.198315	0.0626365	0.418003	0.524094	0.27138
BtbVII	59254.7	107293	84345.6	99032.8	96216.6	90874.1	76622.3	98563.8	1.81071	1.42344	1.67131	1.62378	1.53362	1.2931	1.66339	0.0047908	0.0939797	0.0330547	0.0247345	0.0349387	0.289413	0.031491	0.0166934	0.129539	0.137781	0.132695	0.107977	0.717117	0.123543
BthD	37365.6	23608.2	24212.3	31465.9	29025.1	28762.4	35753.1	20092.2	0.631816	0.647984	0.842109	0.776786	0.769757	0.956846	0.53772	0.170534	0.189741	0.593045	0.428418	0.409853	0.87619	0.17438	0.115081	0.190732	0.383748	0.394213	0.273056	0.882788	0.251534
Btk29A	39746.2	59401.4	68279.4	45266.6	47177	63058.5	37097.8	48795.5	1.49452	1.71788	1.13889	1.18695	1.58653	0.933366	1.22767	0.0156616	0.00488596	0.343177	0.273052	0.0139753	0.652742	0.21516	0.0294287	0.0294536	0.295189	0.324868	0.102409	0.832179	0.268114
btl	163.848	862.373	1639.11	433.912	442.807	262.413	488.78	411.001	5.26325	10.0038	2.64826	2.70255	1.60156	2.98313	2.50842	0.0604632	0.0270518	0.184905	0.0432003	0.584698	0.105687	0.108749	0.0618498	0.0669636	0.223184	0.161094	0.332481	0.540658	0.21111
btsz	506.902	465.017	1128.02	1011.33	805.634	815.252	1349.73	1148.99	0.91737	2.22532	1.99513	1.58933	1.6083	2.6627	2.26669	0.875569	0.123085	0.194365	0.276903	0.250294	0.0626309	0.0701504	0.326241	0.148721	0.228456	0.327096	0.21153	0.45282	0.175148
btz	32098	44770.8	34222.6	44944	49678.8	43544.6	44453	53865.4	1.39481	1.06619	1.40021	1.54772	1.35661	1.38491	1.67815	0.0286633	0.69624	0.0702731	0.00553305	0.039024	0.03834	0.00753305	0.0407426	0.401595	0.165638	0.0881717	0.10938	0.38483	0.065178
Bub1	14347.7	23643.9	18257.6	31335.8	28756.9	30105	22052.4	30370.6	1.64792	1.27251	2.18403	2.00429	2.09824	1.537	2.11676	0.109851	0.477801	0.0140235	0.0465451	0.0183421	0.24056	0.0446777	0.0874587	0.321876	0.120387	0.165526	0.102653	0.679168	0.143227
Bub3	55079.9	70225	61573	92097.7	57252.5	80739.2	60234.7	50923.5	1.27497	1.11788	1.67207	1.03944	1.46585	1.09359	0.924538	0.136208	0.411395	0.00195151	0.793491	0.0609725	0.607724	0.654388	0.0997298	0.29562	0.0758965	0.520953	0.121185	0.8189	0.424846
BubR1	36428.1	55428.3	46476.5	57036.3	60826.7	68048.1	46266.3	51685.3	1.52158	1.27584	1.56572	1.66977	1.86801	1.27007	1.41883	0.144942	0.40965	0.123129	0.0898474	0.0262559	0.429375	0.312579	0.103559	0.294894	0.194397	0.211495	0.104105	0.777805	0.307956
Buffy	7428.43	3571.34	4993.13	3840.92	4518.07	4265.04	5724.71	3806.89	0.480767	0.672166	0.517057	0.608214	0.574151	0.770649	0.512476	0.0865467	0.249398	0.094675	0.160966	0.140763	0.414625	0.167074	0.0761871	0.222885	0.179221	0.256447	0.161555	0.770966	0.248686
bun	119087	248455	218455	226434	165384	185138	158898	162644	2.08633	1.83441	1.90142	1.38876	1.55464	1.3343	1.36576	0.00141958	0.00872717	0.00331569	0.138863	0.0270653	0.197718	0.160489	0.00992022	0.0382613	0.0886431	0.242118	0.104105	0.639597	0.24606
bur	45646.4	43037.2	35452.5	42473.3	42577.3	44584.7	36750.7	39204.5	0.942839	0.776676	0.930484	0.932762	0.97674	0.805115	0.858873	0.8559	0.489862	0.827271	0.832619	0.94161	0.544415	0.721571	0.321558	0.326523	0.458645	0.532597	0.435697	0.807447	0.445611
bves	34473.2	71484.3	74164.5	37238.5	45105.9	41608.8	43037	37943.3	2.07362	2.15137	1.08022	1.30844	1.20699	1.24842	1.10066	0.000922401	0.000708204	0.635277	0.0366414	0.249459	0.134416	0.512017	0.0083782	0.0134183	0.398517	0.152388	0.211376	0.579419	0.379186
bw	3220.28	5707.68	7630.32	3914.85	3341.4	3767.54	3695.57	3076.54	1.77242	2.36946	1.21569	1.03761	1.16994	1.14759	0.955365	0.013462	0.0359914	0.402598	0.874643	0.559117	0.685139	0.879386	0.0273126	0.0778464	0.319507	0.543891	0.324201	0.840743	0.491117
bwa	6326.44	5022.77	6701.48	4029.38	4914.18	4890.44	6437.62	6007.48	0.793933	1.05928	0.636911	0.776768	0.773016	1.01757	0.949583	0.290457	0.780882	0.0928456	0.272129	0.226337	0.936773	0.820677	0.158719	0.429404	0.178808	0.32394	0.201888	0.893005	0.475081
Bx	9879.6	9135.28	6451.97	10459	11964.2	11277.2	11387.1	11781.1	0.924661	0.65306	1.05865	1.211	1.14147	1.15259	1.19246	0.651556	0.0632101	0.72714	0.281294	0.419732	0.540294	0.358324	0.269168	0.104222	0.428288	0.330002	0.276175	0.807387	0.324685
Bx42	26081.8	17506.7	15225.2	19517.9	17569.9	20258.1	14845.7	14961.7	0.671221	0.583746	0.748333	0.673644	0.776713	0.569195	0.573643	0.364895	0.262745	0.48312	0.370534	0.576994	0.251972	0.351426	0.185382	0.229705	0.346916	0.371929	0.330087	0.689062	0.322378
by	2221.48	1665.16	3409.05	1543.18	2270.05	1909.69	2681.07	2956.24	0.749571	1.53458	0.694664	1.02186	0.859645	1.20688	1.33075	0.524484	0.23708	0.524042	0.96394	0.703281	0.685136	0.473059	0.234361	0.217356	0.360709	0.565135	0.370881	0.840743	0.36734
bys	17608.7	9857.36	10457.4	19345.3	19897.2	23282.8	22137	19381.5	0.5598	0.593874	1.09862	1.12996	1.32223	1.25716	1.10067	0.00100157	0.0015094	0.257993	0.173669	0.00920079	0.0390984	0.350889	0.00868015	0.0175994	0.257504	0.265254	0.102409	0.387747	0.32224
Bzd	10130.5	15882	11894.6	15244.1	14117.2	15016.8	12427.3	15282	1.56774	1.17414	1.50478	1.39353	1.48234	1.22672	1.50851	0.0132051	0.229093	0.0128333	0.0264291	0.0081338	0.106943	0.0144005	0.027051	0.212992	0.11891	0.135667	0.102409	0.541994	0.0853372
c(3)G	3053.3	5060.97	6253.65	3056.54	3891.58	2373.77	3422.85	2366.24	1.65754	2.04816	1.00106	1.27455	0.777444	1.12103	0.774978	0.00140125	0.00600999	0.992563	0.0982829	0.257584	0.479278	0.114692	0.00986122	0.0324446	0.502805	0.218611	0.214132	0.791731	0.2141
c11.1	67577.4	63344.8	75772.2	70934.9	77421.3	73336.7	66195.4	81811.1	0.937367	1.12127	1.04968	1.14567	1.08522	0.979549	1.21063	0.692026	0.474348	0.74147	0.332704	0.568735	0.908229	0.268891	0.280198	0.320604	0.432873	0.355315	0.327475	0.887699	0.288772
c12.1	29346.8	20498.5	27843.6	18324.5	22799.4	18986.1	30253.4	23181.2	0.698493	0.94878	0.624412	0.776898	0.646958	1.03089	0.789906	0.162095	0.808569	0.086678	0.300139	0.124754	0.893167	0.400032	0.111339	0.438365	0.176098	0.340422	0.153835	0.88591	0.34055
c12.2	18121.1	15853.2	14166.7	21891.8	17665.5	24328.9	15670.3	24078.1	0.874848	0.781779	1.20808	0.974855	1.34257	0.864754	1.32873	0.44484	0.248985	0.34758	0.881038	0.0636646	0.49926	0.133518	0.210213	0.222821	0.296416	0.544755	0.122402	0.794952	0.228649
C15	112188	243148	227883	119002	172879	97922.9	149764	117015	2.16732	2.03126	1.06073	1.54097	0.872845	1.33493	1.04302	0.0047826	0.000651485	0.717956	0.0268797	0.36447	0.0525161	0.787955	0.0166934	0.0128923	0.425037	0.135829	0.256351	0.427206	0.465311
C1GalTA	29829.4	45181.2	46114.2	27037.4	30982.5	30251.5	26856.1	23276.2	1.51466	1.54593	0.9064	1.03866	1.01415	0.900325	0.78031	0.106521	0.0645543	0.73628	0.889417	0.957008	0.699905	0.500613	0.0861043	0.105131	0.431297	0.547236	0.439962	0.846284	0.376512
C3G	19305.6	29716.7	24353.8	35328.1	33802.4	32199.3	32202.8	41522.5	1.53928	1.26149	1.82994	1.75091	1.66787	1.66806	2.1508	0.0849044	0.376018	0.0295802	0.034839	0.0512504	0.120732	0.0113721	0.0754453	0.280925	0.135317	0.148582	0.116721	0.561967	0.0770678
ca	45376.1	73076.6	53481.7	78972.8	73200.6	84724.9	56748.1	84143.9	1.61047	1.17863	1.74041	1.6132	1.86717	1.25062	1.85437	0.0101511	0.433668	0.0134296	0.0170414	0.00224991	0.324472	0.00686925	0.0236743	0.305178	0.119367	0.118605	0.102409	0.7365	0.0616143
Ca-beta	7259.52	43674.7	25552.2	19403.6	11480	18140.6	2445.07	5013.63	6.0162	3.51982	2.67285	1.58138	2.49887	0.336809	0.690629	0.000517179	0.0492477	0.155727	0.544792	0.179862	0.379297	0.737113	0.00643306	0.0920099	0.209576	0.438712	0.180184	0.758701	0.449349
Ca-P60A	114164	128916	113776	149618	106065	160896	88158.2	119986	1.12922	0.996598	1.31056	0.92906	1.40934	0.772207	1.051	0.640341	0.990378	0.294215	0.79814	0.171596	0.452352	0.882126	0.266062	0.485939	0.273707	0.522322	0.175797	0.783243	0.491593
CaBP1	449607	356589	347426	383868	566682	456208	397650	409300	0.793113	0.772733	0.853785	1.26039	1.01468	0.884439	0.91035	0.00597506	0.0172915	0.108122	0.0875234	0.820465	0.142553	0.124578	0.0183764	0.0535835	0.187749	0.209363	0.405242	0.589267	0.222335
cac	9689.52	20274.7	14456.9	13268.7	11242.8	14105.7	9827.68	11480.8	2.09243	1.49201	1.36939	1.16031	1.45577	1.01426	1.18487	0.00398098	0.0598146	0.127323	0.479013	0.0500073	0.952094	0.464414	0.015002	0.101839	0.19598	0.412278	0.116058	0.895308	0.364114
cact	58100.3	91525.4	90626.4	82332.9	76738.3	73884.2	75003.5	83958.7	1.5753	1.55983	1.41708	1.32079	1.27167	1.29093	1.44506	0.00116967	0.00688444	0.0184605	0.0195646	0.0792081	0.0635154	0.0129693	0.00925173	0.0346163	0.125349	0.122455	0.130837	0.455351	0.0819167
cactin	19665.1	12036.2	8603.92	15002.3	12288.1	15884.4	10629	10283.1	0.612057	0.437522	0.762892	0.624867	0.807748	0.540501	0.522913	0.384049	0.220911	0.589939	0.399067	0.662628	0.307739	0.394965	0.191578	0.208648	0.38236	0.383741	0.357872	0.729257	0.33847
Cad86C	82139	144552	153797	103319	78343.1	91060.1	98211.4	98911.7	1.75984	1.87241	1.25785	0.953786	1.10861	1.19567	1.2042	0.00112931	0.000239391	0.140396	0.735135	0.572988	0.382709	0.244683	0.00916013	0.00769653	0.201535	0.502905	0.32871	0.760517	0.279115
Cad87A	19773.4	34426.3	36670.5	31715.7	31348.3	32402.7	22119.4	37228.2	1.74104	1.85453	1.60395	1.58538	1.6387	1.11864	1.88274	0.0280261	0.0207937	0.0633418	0.0990457	0.054439	0.716101	0.0365822	0.040192	0.0591235	0.161432	0.218611	0.118088	0.849839	0.132438
Cad96Ca	380.012	441.904	961.445	838.034	761.359	707.93	1157.05	625.809	1.16287	2.53004	2.20528	2.00351	1.86291	3.04477	1.64681	0.757467	0.0285551	0.205783	0.10793	0.138822	0.0120815	0.261651	0.297346	0.0688913	0.233645	0.22421	0.160731	0.254264	0.286548
Cad99C	79290.1	132868	131102	112448	88061.9	107385	88158.3	93976.4	1.67572	1.65345	1.41819	1.11063	1.35433	1.11184	1.18522	0.00348985	0.00384341	0.0194913	0.419653	0.0826709	0.557217	0.283941	0.0143503	0.0262444	0.125349	0.390979	0.132203	0.811319	0.294603
CadN	273464	662429	528434	275439	333771	318699	302105	442071	2.42236	1.93237	1.00722	1.22053	1.16541	1.10473	1.61656	0.00226387	0.00699793	0.984343	0.47256	0.573204	0.690441	0.0526791	0.0118609	0.0346332	0.501286	0.40943	0.328781	0.843106	0.154194
CadN2	45.2671	23.7806	1.25937	1.6398	3117.73	1.36615	665.496	151.798	0.525339	0.0278208	0.036225	68.874	0.0301798	14.7015	3.35339	0.648882	0.337001	0.340928	0.0963058	0.338097	0.107027	0.0923781	0.268419	0.264151	0.293953	0.217852	0.246067	0.541994	0.196644
Caf1	86532.5	92184.1	74627.4	112208	108182	123654	97371.3	108336	1.06531	0.86242	1.29671	1.25018	1.42899	1.12526	1.25197	0.618571	0.329947	0.0404207	0.0567657	0.00953168	0.311178	0.105817	0.26044	0.261119	0.143504	0.179975	0.102409	0.730537	0.208343
Caf1-105	17439	26091.2	20886.6	27113.2	30968.9	25820.3	25500.7	28421.1	1.49614	1.1977	1.55475	1.77585	1.48061	1.46228	1.62975	0.0834553	0.441058	0.0553544	0.0146985	0.0868472	0.0964311	0.0786966	0.074664	0.307874	0.154507	0.112768	0.134523	0.526006	0.184226
Caf1-180	16469.9	28618.3	17127.6	28998.2	21208.8	28752.7	15502.4	27656.4	1.73761	1.03993	1.76068	1.28773	1.74577	0.941258	1.67921	0.0325192	0.886779	0.0321394	0.319747	0.0375803	0.845169	0.0776377	0.043417	0.459351	0.137781	0.349468	0.108832	0.876751	0.183098
cag	9634.69	4830.45	6999.91	6162.14	5361.01	7275.32	8004.29	4978.31	0.50136	0.726532	0.639578	0.556428	0.755117	0.830778	0.516707	0.114856	0.36087	0.275242	0.15881	0.465015	0.583669	0.199929	0.0897858	0.275041	0.265538	0.255118	0.293181	0.816935	0.260294
CAHbeta	2141.46	2646.44	1511.77	1123.49	1318.58	1258.34	1561.45	1236.82	1.23581	0.705955	0.524638	0.61574	0.587608	0.729152	0.57756	0.570126	0.340104	0.131237	0.225068	0.222918	0.440745	0.236456	0.246631	0.265615	0.197795	0.297151	0.200729	0.780779	0.277362
cal1	20980.4	28714.1	27611.1	28872.3	26878	28326	21596.6	25690.6	1.36862	1.31604	1.37615	1.2811	1.35012	1.02937	1.22451	0.0254305	0.0688139	0.0256478	0.0451323	0.025799	0.856177	0.161606	0.0381654	0.108451	0.130969	0.163709	0.104105	0.877887	0.246185
CalpA	30239.1	32746.1	40081.1	43773.8	39316.2	43862.7	34816.2	42215.6	1.0829	1.32547	1.44759	1.30017	1.45053	1.15136	1.39606	0.548419	0.0468458	0.0355905	0.096381	0.0286681	0.303308	0.0502911	0.24112	0.0898725	0.138372	0.217852	0.104105	0.727331	0.150842
CalpB	80752.8	101356	91363.1	101986	106330	101243	110845	123457	1.25514	1.13139	1.26294	1.31673	1.25375	1.37265	1.52883	0.0930048	0.345498	0.108711	0.0555624	0.104123	0.0377816	0.0160938	0.0793046	0.267983	0.188015	0.179323	0.14324	0.38483	0.0899086
CalpC	11045.1	19183	13685.6	14143	20914.5	12866.5	14909.3	17337	1.73679	1.23907	1.28047	1.89356	1.16491	1.34986	1.56965	4.97286e-05	0.00724154	0.0143197	2.87642e-05	0.204768	0.0437382	0.000307032	0.00228834	0.0351868	0.120742	0.0163157	0.192121	0.399791	0.0118293
cals	81258	83329.9	97398.3	50603.8	65864.2	51346.8	50580	43641	1.0255	1.19863	0.622754	0.810557	0.631899	0.622462	0.537067	0.834379	0.271467	0.0232085	0.214908	0.0172501	0.00919177	0.0127104	0.316348	0.234093	0.129268	0.291715	0.102409	0.232782	0.0813926
calypso	8984.78	12217	14093.4	13343.6	8298.22	11336.3	9351.49	9239.16	1.35974	1.56859	1.48514	0.923586	1.26172	1.04081	1.02831	0.0275157	0.00153209	0.00654735	0.523849	0.0444572	0.72259	0.838573	0.0398954	0.0178039	0.101409	0.431006	0.112657	0.852561	0.480253
Cam	129811	221394	277909	198267	189490	211359	167666	138527	1.70551	2.14087	1.52735	1.45974	1.62821	1.29161	1.06714	0.0652722	0.0123494	0.14261	0.235182	0.109015	0.408805	0.866931	0.0645713	0.044821	0.202813	0.303528	0.145285	0.770445	0.487522
CaMKI	30592.1	39267.9	49183.9	19173.4	36473.6	20330.3	23812.5	23839.5	1.28359	1.60773	0.626742	1.19225	0.66456	0.778386	0.779268	0.212336	0.0312942	0.0922674	0.409317	0.130502	0.257775	0.360768	0.131184	0.0728195	0.178808	0.387338	0.156887	0.692046	0.326021
CaMKII	41462.4	38272.9	51255.4	29657.7	44047.2	31394.6	29908.5	29080.3	0.923073	1.23619	0.71529	1.06234	0.757182	0.721339	0.701365	0.682808	0.328955	0.191339	0.767911	0.226206	0.158229	0.22337	0.277707	0.260762	0.226842	0.513742	0.201888	0.59918	0.27138
Camta	16906.4	30010.6	26925.2	23948.2	22193	26107.9	19109.3	21829.8	1.7751	1.5926	1.41651	1.3127	1.54426	1.1303	1.29121	0.0119341	0.0268115	0.155331	0.201503	0.0463732	0.612203	0.298257	0.0254866	0.0667311	0.209576	0.282477	0.113291	0.821407	0.301924
cana	47949.9	50218.1	47633.9	54484.7	53159.2	51587.2	53222.9	45428.2	1.0473	0.99341	1.13628	1.10864	1.07586	1.10997	0.94741	0.698199	0.936377	0.193259	0.217811	0.443298	0.20499	0.593101	0.281804	0.472173	0.227855	0.292853	0.283914	0.647188	0.4054
CanA-14F	38958.1	62029.6	62682.9	56414.1	52630.2	50091.9	50964.6	51043.3	1.59222	1.60898	1.44807	1.35095	1.28579	1.30819	1.31021	0.00428544	0.00305434	0.028027	0.0590186	0.0654379	0.0757249	0.0921031	0.0156277	0.0237577	0.133188	0.181243	0.123447	0.482015	0.196445
CanB2	48099.3	49347.3	63590.8	41099.6	36127.2	37229.7	40047.7	29414	1.02595	1.32207	0.854474	0.751095	0.774017	0.832605	0.611526	0.914811	0.272248	0.550957	0.325748	0.354736	0.489025	0.217514	0.335432	0.234558	0.370163	0.352195	0.252171	0.794184	0.269097
Cand1	99206.2	149074	146441	128195	130930	152331	110033	134553	1.50266	1.47613	1.2922	1.31978	1.5355	1.10914	1.3563	0.0235284	0.0484326	0.151391	0.128296	0.02013	0.593581	0.146831	0.0364733	0.09146	0.206455	0.236536	0.1035	0.817973	0.23783
Cap	34448.2	47635.6	44843	49155.6	55557.4	54478.8	46087.7	54239.2	1.38282	1.30175	1.42694	1.61278	1.58147	1.33788	1.57451	0.0458441	0.106925	0.116143	0.00807484	0.00993515	0.103443	0.0259291	0.0528006	0.137621	0.191414	0.0977944	0.102409	0.537609	0.113241
CAP	62233.8	27218.8	25657.1	36772	23630.4	49610.3	31786	45523.7	0.437364	0.41227	0.590869	0.379704	0.79716	0.510751	0.731495	0.0252057	0.0211999	0.105762	0.0244243	0.37841	0.0544213	0.306665	0.0378888	0.0597011	0.185538	0.132416	0.261251	0.431095	0.304957
CAP-D2	54315.2	72235.1	55100.2	64894.5	69336.7	76142.8	52380.1	77902.5	1.32992	1.01445	1.19478	1.27656	1.40187	0.964372	1.43427	0.27962	0.963888	0.501621	0.358841	0.209966	0.903333	0.238554	0.154811	0.47959	0.353567	0.3662	0.194587	0.887032	0.277594
Cap-D3	12560.2	17174.1	13110.5	20371.8	18956.6	22484.5	15293.3	21895.2	1.36734	1.04381	1.62193	1.50925	1.79013	1.21759	1.74322	0.0529145	0.83136	0.0272408	0.0218857	0.00165164	0.344305	0.00906749	0.0571948	0.443945	0.133127	0.126392	0.102409	0.745576	0.070914
Cap-G	67210.9	111708	78853.7	105012	122058	112158	84612.3	114733	1.66205	1.17323	1.56243	1.81605	1.66875	1.25891	1.70706	0.0133791	0.463107	0.0771956	0.00533777	0.0152027	0.293844	0.029556	0.027223	0.316341	0.171559	0.087493	0.102409	0.721485	0.118861
Cap-H2	12702.4	22451.6	16829.6	20324.2	16343.6	18775	13272.8	16307.8	1.7675	1.32491	1.60002	1.28665	1.47806	1.0449	1.28383	0.0413846	0.31043	0.0811293	0.359941	0.158543	0.88623	0.462495	0.0496485	0.251823	0.173207	0.36663	0.168781	0.884858	0.363623
Capr	151316	290687	213426	312825	282701	284581	226386	293002	1.92106	1.41047	2.06737	1.86829	1.88071	1.49612	1.93637	0.00578606	0.135621	0.0121336	0.00745911	0.00894722	0.0938136	0.0134597	0.0180712	0.157458	0.118577	0.0968189	0.102409	0.519307	0.0832832
caps	56712.6	88739.3	64979.6	84684.7	58861.2	91840	59052.3	78198	1.56472	1.14577	1.49323	1.03789	1.61939	1.04126	1.37885	0.00385845	0.403072	0.0456683	0.790375	0.00576665	0.735447	0.0386411	0.0148823	0.292527	0.146471	0.519797	0.102409	0.854419	0.135408
Caps	902.909	736.649	1181.9	817.63	722.082	148.169	1364.38	499.788	0.815862	1.309	0.905551	0.799729	0.164102	1.51109	0.553531	0.70969	0.615989	0.866971	0.678255	0.108379	0.371202	0.456122	0.284682	0.373549	0.470443	0.48446	0.144868	0.754147	0.360904
capt	175257	252570	238248	200105	222020	232582	182700	211784	1.44114	1.35943	1.14178	1.26683	1.3271	1.04247	1.20842	0.0104425	0.0633024	0.234095	0.0388001	0.0216015	0.691822	0.146168	0.0240542	0.104325	0.246173	0.154474	0.1035	0.844211	0.237684
capu	6733.1	24687	20505.7	10806	10315	10081	6785.96	10388.1	3.66652	3.0455	1.60491	1.53199	1.49723	1.00785	1.54285	6.57158e-08	0.00184183	0.0279059	0.00172704	0.0428286	0.968357	0.00490805	6.15089e-05	0.019415	0.133127	0.0598681	0.11229	0.895776	0.0522066
car	19858.2	20737.2	18821.9	26126.8	23003.6	21842.3	26677.9	23155.4	1.04426	0.947812	1.31566	1.15839	1.09991	1.34342	1.16604	0.601324	0.639452	0.0161671	0.0920053	0.285514	0.00313007	0.117376	0.255483	0.381541	0.121876	0.213664	0.225401	0.163151	0.21694
Cas	116567	142357	141070	133030	130942	158397	107465	151206	1.22124	1.2102	1.14123	1.12332	1.35885	0.92191	1.29716	0.349537	0.36374	0.526422	0.568618	0.130799	0.722037	0.273071	0.179957	0.275866	0.361515	0.447651	0.156979	0.85213	0.289917
CASK	24089.9	36441.9	34988.9	39931.8	37338.8	36046.9	36606.3	34871.6	1.51275	1.45243	1.65762	1.54998	1.49635	1.51957	1.44756	0.00372744	0.0324608	0.00303833	0.00347685	0.00574568	0.00616569	0.0140861	0.0146414	0.0741479	0.0873776	0.0767637	0.102409	0.201976	0.0848951
casp	27530.6	37333.2	48320.4	36016.4	33719.3	32208.5	31646	33810.9	1.35606	1.75516	1.30823	1.2248	1.16992	1.14949	1.22812	0.128995	0.00948776	0.179741	0.324155	0.469988	0.517985	0.401862	0.0960265	0.0392932	0.221065	0.351522	0.294793	0.798514	0.341488
Cat	142965	121139	103995	119891	148061	184770	118257	186930	0.847332	0.727414	0.838608	1.03565	1.29242	0.827177	1.30752	0.212662	0.0333436	0.387688	0.763434	0.100925	0.34888	0.0410367	0.13129	0.0752289	0.313633	0.51291	0.142005	0.747704	0.139739
cathD	167093	132995	146489	143857	161643	153633	153759	147859	0.795931	0.87669	0.860939	0.967384	0.919446	0.920196	0.884889	0.238863	0.45414	0.437324	0.85036	0.65099	0.618464	0.568411	0.14017	0.312707	0.333958	0.537654	0.354002	0.822633	0.397342
Catsup	88658.9	102027	70100.7	121530	116120	133661	105737	109540	1.15078	0.790679	1.37076	1.30974	1.50758	1.19262	1.23552	0.355245	0.119386	0.020667	0.0570392	0.0172304	0.151291	0.146585	0.181961	0.145989	0.12685	0.179975	0.102409	0.594825	0.23783
caup	23.5866	1.17857	1.25937	9318.63	1817.04	20.8544	1132.78	28.6412	0.0499678	0.0533935	395.082	77.0369	0.884163	48.0263	1.2143	0.255075	0.25665	0.0123757	0.128321	0.892289	0.00157576	0.830049	0.14668	0.226843	0.118577	0.236536	0.423823	0.128512	0.478186
cav	10302.7	6845.6	9150.75	6773.47	5692.94	5618.98	6311.72	3885.17	0.66445	0.888193	0.657448	0.552569	0.545391	0.61263	0.377104	0.266509	0.720144	0.261397	0.144178	0.14637	0.214242	0.11453	0.150572	0.409003	0.25889	0.245706	0.163635	0.654954	0.214077
caz	86576.5	84729.7	82187.7	100937	88044	104120	75942.4	79041	0.978668	0.949307	1.16587	1.01695	1.20264	0.877171	0.912961	0.937748	0.852165	0.582568	0.950244	0.536918	0.680392	0.788706	0.340772	0.449387	0.380492	0.56175	0.316987	0.839613	0.465546
cbc	18518.8	18102	14633.5	17179.9	18228.8	15431.7	18585.3	16620.9	0.977493	0.790196	0.927701	0.984339	0.8333	1.00359	0.897516	0.917293	0.354398	0.736159	0.943673	0.441282	0.988008	0.687676	0.336067	0.272368	0.431297	0.560016	0.283358	0.897562	0.434962
Cbl	21860.3	44039.5	32895.9	35837.9	30965.5	27480	27545.5	26967.1	2.01459	1.50482	1.63941	1.41652	1.25708	1.26007	1.23361	0.0010149	0.026599	0.0145152	0.0600396	0.237326	0.194718	0.335733	0.00868211	0.0665054	0.120963	0.181666	0.206311	0.633371	0.317598
CBP	52130.1	63749.9	42466.4	69546.7	31082.5	40562.5	38008.7	24479.1	1.2229	0.814625	1.3341	0.59625	0.778102	0.729112	0.469578	0.61025	0.675155	0.480858	0.364009	0.622101	0.535331	0.345139	0.257987	0.39371	0.346282	0.368709	0.344504	0.805765	0.320379
Cbp20	10728	6234.43	6452.65	8036.7	5852.54	5588.01	7285.31	4734.86	0.581134	0.601475	0.74913	0.545537	0.520879	0.67909	0.441353	0.19105	0.208012	0.432732	0.163173	0.135844	0.327787	0.162018	0.122844	0.200882	0.332067	0.258354	0.159322	0.737534	0.246314
Cbp80	53945.5	62085.1	55721	77748.1	65361.3	89435.4	51290.6	67276.2	1.15088	1.03291	1.44123	1.21162	1.65789	0.950785	1.24711	0.559931	0.902688	0.119753	0.428099	0.0341213	0.855194	0.447821	0.243497	0.463661	0.193326	0.39416	0.107751	0.877887	0.35839
cbs	11703.5	10427.3	10525.1	9917.1	10864	12181.7	11359.8	10866.5	0.890956	0.899317	0.847365	0.928275	1.04086	0.970635	0.928482	0.308371	0.383563	0.245465	0.548034	0.711772	0.789972	0.546386	0.165215	0.284536	0.251667	0.439566	0.373367	0.864158	0.389802
Cbs	76812	45928.1	34177	72265.6	66715.5	54662	109816	68151.1	0.597928	0.444944	0.940811	0.868556	0.711634	1.42967	0.887246	0.161408	0.0640304	0.82247	0.622553	0.290119	0.225762	0.727936	0.111112	0.104853	0.457194	0.465942	0.227623	0.667588	0.44756
cbt	17725.8	7519	8730.47	14717	6572.21	10670.8	9751.37	8022.39	0.424183	0.492528	0.830259	0.37077	0.60199	0.550122	0.452582	0.0527534	0.0725464	0.55231	0.0321335	0.156389	0.124775	0.109311	0.0571706	0.111111	0.370632	0.144587	0.168025	0.569356	0.21127
cbx	5864.28	5246.23	8459.23	5192.01	4981.85	5292.54	5321.77	3330.49	0.894607	1.4425	0.885361	0.849524	0.902504	0.907489	0.567928	0.614165	0.0595462	0.596164	0.412157	0.624662	0.618317	0.0889987	0.259252	0.101562	0.384704	0.388373	0.345331	0.822633	0.192611
Cchl	45589.9	26643.3	27318.1	37793.8	24135.9	30565.8	29600.7	18451.1	0.584412	0.599214	0.828993	0.529412	0.670451	0.649282	0.404719	0.10989	0.123799	0.501896	0.0832689	0.205231	0.170043	0.0784304	0.0874622	0.148978	0.353567	0.205566	0.192453	0.610172	0.183916
CCKLR-17D3	21089.5	5420.33	6344.75	33328.9	20413.4	13419.8	51683	18965.2	0.257016	0.300849	1.58036	0.967943	0.636327	2.45065	0.899273	0.0127452	0.0170581	0.0713551	0.895389	0.166005	0.00175711	0.729111	0.0265084	0.0531591	0.166513	0.548196	0.172866	0.131612	0.447789
CCS	11216.4	9616.19	7905.27	8731.99	8967.44	6816.81	8890.82	7292.52	0.857336	0.704798	0.778504	0.799496	0.607756	0.792665	0.650167	0.525145	0.229626	0.329653	0.409643	0.107152	0.44654	0.21726	0.234507	0.213165	0.28905	0.387345	0.144015	0.780866	0.269032
Cct1	133376	192460	176067	142455	173672	149038	180836	181135	1.44299	1.32008	1.06808	1.30212	1.11743	1.35584	1.35808	0.0464885	0.0974219	0.752787	0.113118	0.478501	0.0421986	0.0738952	0.0533023	0.131788	0.436664	0.228339	0.297607	0.394017	0.179001
Cct2	2019.33	5697.22	5817.94	3125.92	3013.53	4159.92	3814.02	4651.32	2.82134	2.88112	1.548	1.49234	2.06005	1.88875	2.3034	0.000159377	0.00669309	0.223591	0.175779	0.0109134	0.00845202	0.00304044	0.00360905	0.0343208	0.241306	0.266682	0.102409	0.224255	0.0412192
Cct5	382009	226560	245503	396882	374066	439758	372996	399482	0.593074	0.642661	1.03893	0.979207	1.15117	0.976405	1.04574	0.000312167	0.000927079	0.598783	0.759638	0.0650893	0.782827	0.542943	0.00507224	0.0147108	0.385926	0.511347	0.123308	0.861212	0.388555
Cctgamma	284028	159066	171587	279771	310704	305581	320619	300221	0.560036	0.60412	0.985013	1.09392	1.07588	1.12883	1.05701	2.30723e-05	7.96732e-06	0.78093	0.0839295	0.167304	0.0788284	0.119415	0.00179961	0.00212813	0.445798	0.205714	0.173496	0.490703	0.218509
cd	289.315	298.195	599.016	290.208	750.992	245.09	337.417	440.119	1.03069	2.07046	1.00309	2.59576	0.847141	1.16626	1.52125	0.963999	0.158443	0.996834	0.0120333	0.75218	0.723121	0.305781	0.347806	0.173007	0.503984	0.105414	0.385531	0.852766	0.304462
CD98hc	52370.8	32023.5	37942.2	44776.5	43118.2	41055.2	47404.6	37888	0.611476	0.724493	0.85499	0.823326	0.783933	0.905174	0.723456	0.0338488	0.11353	0.402303	0.307361	0.177981	0.538533	0.171823	0.0443728	0.142117	0.319487	0.343722	0.179409	0.807387	0.25072
Cda5	69.6048	157.937	55.6246	24.6877	198.584	48.1958	933.534	79.7179	2.26905	0.799149	0.354683	2.85303	0.692421	13.4119	1.14529	0.359264	0.866652	0.560514	0.166482	0.792234	0.119101	0.914023	0.183525	0.45343	0.373362	0.259787	0.397196	0.560041	0.500769
CDase	133372	197326	139357	128993	136445	163484	106885	154985	1.47951	1.04487	0.967168	1.02304	1.22577	0.801406	1.16205	0.0118869	0.752141	0.811134	0.895728	0.142841	0.171607	0.338773	0.025427	0.419699	0.45406	0.548278	0.162355	0.612106	0.318891
cdc14	33630.6	56790.3	56320.2	59890.3	43857.7	47433.5	42332.4	45445.9	1.68865	1.67467	1.78083	1.3041	1.41043	1.25874	1.35132	0.00161954	0.000223134	3.98881e-05	0.0167361	0.00162851	0.159725	0.0106983	0.0103368	0.00754799	0.0122224	0.117561	0.102409	0.602453	0.0754759
cdc16	16163.5	18290.8	16165.6	23611.7	22695	20981	19294.8	19942.4	1.13161	1.00013	1.46081	1.4041	1.29805	1.19373	1.23379	0.35303	0.999221	0.0434844	0.0452116	0.0464626	0.189734	0.172779	0.181223	0.488411	0.145186	0.163763	0.113291	0.628288	0.250997
cdc2	59121.3	49729.2	49698.3	49192.8	51841.9	47025.4	46500.6	34658.2	0.84114	0.840617	0.832065	0.876875	0.795406	0.78653	0.586222	0.581153	0.586263	0.602471	0.677617	0.490838	0.49204	0.267367	0.24949	0.36259	0.387393	0.484252	0.30119	0.794184	0.287958
cdc23	17451.3	17189.8	14491.2	27458.7	24712.9	25041.9	22125.2	26926	0.985015	0.830381	1.57344	1.41611	1.43496	1.26782	1.54292	0.922264	0.271081	0.0170521	0.0299601	0.024953	0.127027	0.0206301	0.337197	0.233982	0.124864	0.140651	0.104105	0.571157	0.10169
Cdc27	19602.5	33346.3	23878.9	38305.6	33771.4	33597.3	28542	34152.2	1.70113	1.21816	1.95412	1.72281	1.71393	1.45604	1.74224	0.00514104	0.299303	0.00114876	0.00511551	0.00273442	0.0358174	0.00855423	0.0171745	0.246895	0.0693336	0.0870869	0.102409	0.373736	0.0693604
cdc2c	11869.7	18396.1	12817.8	12769.6	12070.3	11539.6	9414.67	11137.1	1.54984	1.07988	1.07582	1.01691	0.972191	0.793171	0.938283	0.0834939	0.683533	0.763138	0.942933	0.911528	0.296419	0.793743	0.074664	0.396976	0.439547	0.559875	0.428291	0.723797	0.466982
cdc2rk	5199.36	6793.5	4469.41	6879.67	6443.55	8863.22	5065.96	6698.69	1.3066	0.859608	1.32318	1.2393	1.70468	0.974343	1.28837	0.214697	0.587261	0.266455	0.402135	0.0412469	0.909525	0.328775	0.131891	0.363033	0.261301	0.384654	0.111569	0.888239	0.313951
Cdc37	93316.9	98218.6	99197	85246	49874.3	74744	54743.4	47265.5	1.05253	1.06301	0.913511	0.534461	0.800969	0.586639	0.506505	0.767811	0.743896	0.633386	0.0296565	0.350835	0.0442553	0.0568662	0.299631	0.417574	0.397707	0.140651	0.250979	0.400274	0.160339
Cdc42	140020	209646	243831	166671	166254	189529	141908	159585	1.49726	1.7414	1.19034	1.18736	1.35359	1.01349	1.13973	0.00861572	0.00218213	0.214614	0.232059	0.0406723	0.929997	0.439481	0.0218147	0.0210288	0.238527	0.301884	0.11089	0.892744	0.355507
CDC45L	17830.6	18770.2	18450.4	27944.6	22357.8	31231.7	22281.7	21645.6	1.0527	1.03476	1.56722	1.2539	1.75158	1.24963	1.21395	0.739547	0.821145	0.0231075	0.144109	0.00133465	0.127716	0.269767	0.292275	0.441968	0.129268	0.245706	0.102409	0.572102	0.28911
Cdc6	10458.8	11650.5	11370.1	16429	14412.5	18564.7	13213.7	14270	1.11394	1.08713	1.57083	1.37802	1.77503	1.2634	1.36439	0.601299	0.746102	0.0603145	0.103534	0.0223292	0.233093	0.187485	0.255483	0.418023	0.158796	0.22068	0.1035	0.675239	0.256385
Cdep	86939.6	124380	142657	82134.6	52449.2	82074.5	55009.8	49849	1.43065	1.64087	0.944732	0.603283	0.944041	0.632736	0.573375	0.0226581	0.00440317	0.741111	0.0264672	0.788786	0.0398307	0.0505942	0.0357568	0.0279933	0.432872	0.135709	0.396472	0.388955	0.151311
CdGAPr	52323.6	124935	108594	74455.4	82258.4	72272.1	62838.3	99186.2	2.38774	2.07543	1.42298	1.57211	1.38125	1.20095	1.89563	0.000468802	0.00878315	0.154598	0.0552371	0.113628	0.466762	0.0119496	0.00618015	0.03827	0.209537	0.179166	0.147835	0.786362	0.079289
cdi	105854	230888	164927	135107	124365	143060	105962	130162	2.18118	1.55805	1.27635	1.17487	1.35148	1.00102	1.22963	0.00312377	0.049649	0.268916	0.420837	0.113423	0.995831	0.347672	0.0137053	0.0924464	0.26249	0.391518	0.147676	0.897935	0.321363
Cdk12	55947.1	65447	55302	83995.2	87057.1	98084.1	70949.1	88833.4	1.1698	0.98847	1.50133	1.55606	1.75316	1.26815	1.58781	0.330341	0.946405	0.0636107	0.016727	0.00311452	0.26087	0.0231458	0.173166	0.474786	0.161778	0.117561	0.102409	0.692748	0.106614
Cdk4	9883.37	15249.6	13643.5	13094	16636.6	15637.7	14874.9	16144.5	1.54296	1.38045	1.32485	1.68329	1.58222	1.50504	1.63351	0.00686452	0.0154109	0.0425549	0.00313928	0.00256904	0.00964068	0.00380594	0.0196025	0.0503866	0.1439	0.0747959	0.102409	0.233758	0.0459287
Cdk5	18784.2	23508	23550.5	15824.1	19189	14727.2	22283.5	16591.3	1.25148	1.25374	0.842414	1.02155	0.784023	1.18629	0.883261	0.154803	0.130975	0.329421	0.898768	0.188872	0.346225	0.548717	0.107934	0.154293	0.288973	0.549429	0.184299	0.747216	0.390714
Cdk5alpha	235.131	601.179	768.739	135.114	188.229	295.733	341.769	97.8573	2.55678	3.26941	0.574632	0.80053	1.25774	1.45353	0.416182	0.128632	0.165423	0.487962	0.731786	0.749766	0.536229	0.413278	0.0959342	0.177627	0.348386	0.501951	0.384847	0.805765	0.346255
Cdk7	16804.8	14424.7	14618.9	16463.9	14226.2	14299.3	14451.4	11270.3	0.858365	0.869923	0.979713	0.846553	0.850905	0.859952	0.670658	0.447857	0.494379	0.918514	0.43705	0.476285	0.499154	0.179876	0.211213	0.328173	0.483909	0.396641	0.296712	0.794952	0.253803
Cdk8	7480.29	12518.9	10854.7	11737.9	11718.1	10355.4	10060.8	8255.81	1.67359	1.45111	1.56918	1.56653	1.38435	1.34497	1.10368	0.026087	0.107652	0.0744331	0.0518527	0.194663	0.16691	0.711563	0.0388188	0.138043	0.169295	0.174411	0.187117	0.609995	0.44221
Cdk9	9748.44	11453	14283.3	8398.38	8493.75	9336.32	7852.45	8792.83	1.17486	1.46518	0.86151	0.871293	0.957724	0.805509	0.901973	0.241202	0.0103999	0.357562	0.393579	0.815916	0.195412	0.574691	0.141093	0.040805	0.300428	0.381398	0.403994	0.634754	0.399163
cdm	38184.5	54752.3	38928	59421.5	45996.6	53997.7	40911.8	38828.8	1.43389	1.01947	1.55617	1.20459	1.41413	1.07142	1.01687	0.010346	0.864904	0.00203868	0.181305	0.0141337	0.588862	0.905599	0.0239498	0.453193	0.0758965	0.269635	0.102409	0.817973	0.498005
CdsA	21645.2	29836.9	32424.7	24315.2	26968.7	23357	23865.1	21166.8	1.37845	1.49801	1.12336	1.24594	1.07909	1.10256	0.977899	0.01738	0.0152897	0.415263	0.0919023	0.52558	0.521617	0.883038	0.0310132	0.0502674	0.324775	0.213627	0.312805	0.799565	0.491691
CecC	1.31755	1.17857	1314.62	41.1504	92.8795	239.545	26.6634	0.477353	0.894516	997.776	31.2325	70.4941	181.811	20.2371	0.362303	0.552232	0.060517	0.163116	0.172609	0.170246	0.170523	0.0224907	0.24112	0.102493	0.212758	0.264526	0.175201	0.610172	0.10548
Ced-12	33553.8	55334.2	60227.4	37008.8	19051.2	35604.5	18538.2	14960.7	1.64912	1.79495	1.10297	0.56778	1.06112	0.552493	0.445873	0.0162843	0.0195923	0.617075	0.0554054	0.830129	0.0466581	0.0517913	0.0299369	0.0573506	0.392083	0.179323	0.408429	0.40846	0.152951
ced-6	34670.1	53144	50675.2	35322.3	53300.3	36653.5	45826.5	52195.2	1.53285	1.46164	1.01881	1.53736	1.05721	1.32179	1.50548	0.00328266	0.00157613	0.858644	0.00121037	0.725673	0.00575156	0.00129494	0.0140192	0.0178742	0.468541	0.0554789	0.377764	0.20017	0.0275483
Cen	32810.5	42963.1	51279.3	33818.3	34281.1	30007.3	37163.4	26137	1.30943	1.5629	1.03072	1.04482	0.914564	1.13267	0.796605	0.260587	0.0936229	0.908478	0.863733	0.738023	0.629044	0.530183	0.148361	0.129232	0.481068	0.541133	0.381208	0.826334	0.384356
cenB1A	43286.1	49178.7	44321	47936.2	51521.3	50007.2	49233.6	52443.4	1.13613	1.02391	1.10743	1.19025	1.15527	1.1374	1.21155	0.365339	0.879815	0.471862	0.244221	0.298197	0.355977	0.265002	0.185541	0.458142	0.342998	0.308193	0.230343	0.749627	0.287605
cenG1A	7900.88	16000.6	13548.2	13133.4	13458.9	10612.6	9459.52	12979.2	2.02516	1.71477	1.66227	1.70346	1.34321	1.19728	1.64276	0.0120917	0.0966807	0.0795835	0.0640876	0.291715	0.543419	0.132045	0.0256442	0.131338	0.172949	0.185524	0.227893	0.807447	0.228342
Cenp-C	22490.8	38719	31360.7	32556.3	26025.7	32713.4	20093.4	24801.8	1.72155	1.39438	1.44754	1.15717	1.45453	0.893405	1.10275	0.1437	0.375724	0.31996	0.715195	0.312156	0.803791	0.845083	0.102934	0.280819	0.284475	0.497037	0.235967	0.868593	0.482002
Cep135	16739.5	25778	20247.2	23716.7	23941.1	21231.5	17419.7	22362.1	1.53995	1.20954	1.41681	1.43022	1.26835	1.04063	1.33589	0.00951225	0.247333	0.0141509	0.0271566	0.0864254	0.752039	0.067778	0.0228987	0.221965	0.120387	0.135896	0.134401	0.857749	0.172463
Cep97	9397.81	14552.1	12065.8	15505.5	11867.4	13474.7	13131.1	13332.9	1.54846	1.2839	1.64991	1.26278	1.43381	1.39725	1.41873	0.00995782	0.117712	0.00592475	0.157899	0.0902846	0.0474744	0.0708807	0.0233593	0.144533	0.0986156	0.254836	0.136369	0.412154	0.175713
cer	10317.2	12166.3	22534.7	4087.28	9942.05	4628.34	9273.23	8221.92	1.17923	2.18419	0.396162	0.963639	0.448604	0.898813	0.796914	0.503947	0.0240337	0.0307576	0.882213	0.043008	0.677428	0.492103	0.228752	0.0637712	0.13648	0.544842	0.11229	0.838673	0.373529
Cerk	24529.6	59659.8	64899.4	19712.1	21911.7	20991.2	26615	26811	2.43216	2.64576	0.803604	0.893276	0.855751	1.08501	1.09301	0.000660481	0.000209959	0.435288	0.659035	0.570463	0.754418	0.757094	0.00707862	0.00751903	0.333066	0.478639	0.327935	0.858405	0.454747
cert	38673.9	41705.3	48662.8	45736.7	46481	44679.3	47770.1	43408.1	1.07838	1.25828	1.18262	1.20187	1.15528	1.2352	1.12241	0.422608	0.0433549	0.265194	0.0886542	0.165921	0.0402753	0.319457	0.203335	0.0858654	0.260513	0.210259	0.172866	0.390687	0.310516
cerv	8785.43	6546.76	6981.28	8030.5	8776.47	6629.7	6581.1	5994.59	0.745184	0.794643	0.914071	0.99898	0.754625	0.749093	0.682334	0.432834	0.531911	0.81589	0.997627	0.449741	0.45969	0.426627	0.20631	0.342611	0.455571	0.574421	0.28638	0.783833	0.351123
Cf2	11049.4	22840.8	21954.4	19314.4	14510.3	16150.7	12604	11929.5	2.06716	1.98694	1.74802	1.31323	1.46169	1.1407	1.07966	0.0119546	0.012171	0.0614373	0.301152	0.163992	0.716929	0.824754	0.0254883	0.0444663	0.16048	0.340882	0.171714	0.850408	0.476588
Cfp1	16225	15787.4	13159.4	14901.9	18282.9	16473.6	19854	18355.2	0.973033	0.81106	0.918459	1.12684	1.01533	1.22367	1.13129	0.912402	0.430614	0.753529	0.594992	0.950182	0.376097	0.65329	0.334732	0.303828	0.436664	0.457772	0.437842	0.756818	0.424401
cg	81454.6	129715	99709	125997	111892	132357	90167.5	107257	1.59248	1.22411	1.54684	1.37367	1.62492	1.10697	1.31677	0.0275493	0.363338	0.0446795	0.122296	0.0212226	0.650216	0.26639	0.0398954	0.275615	0.14632	0.234157	0.1035	0.831953	0.287809
CG10005	233.112	736.171	1746.61	499.022	572.718	405.863	972.404	607.67	3.15801	7.49258	2.1407	2.45683	1.74106	4.1714	2.60677	0.19435	0.0314958	0.0761801	0.0106881	0.4206	0.00152798	0.000123339	0.124283	0.0731122	0.170876	0.104554	0.27649	0.128284	0.00613296
CG10011	42139	93376	64238	65132.6	49983	65262.8	37883	58248.9	2.2159	1.52443	1.54566	1.18614	1.54875	0.898999	1.3823	0.00476478	0.14277	0.10983	0.556996	0.104218	0.76281	0.291216	0.0166934	0.162543	0.188576	0.44298	0.14324	0.859641	0.297644
CG10019	45.265	103.263	144.219	1049.67	75.2382	619.776	184.393	35.3241	2.2813	3.18611	23.1895	1.66217	13.6922	4.07364	0.780384	0.507499	0.280509	0.0653911	0.676599	0.0424391	0.158556	0.905248	0.229764	0.238427	0.162719	0.483963	0.111988	0.599639	0.497944
CG10038	13870.7	12336.9	14051.7	11393.5	10945.1	9050.43	12892.2	10930.9	0.889421	1.01305	0.821406	0.789078	0.652486	0.92946	0.788058	0.655675	0.961421	0.53965	0.412185	0.222067	0.792468	0.501134	0.27027	0.479021	0.366349	0.388373	0.200376	0.865805	0.376593
CG10041	990.48	763.948	1216.16	877.876	1150.84	641.564	1433.89	1201.97	0.771291	1.22785	0.886313	1.1619	0.64773	1.44767	1.21353	0.437157	0.577753	0.690141	0.591581	0.290959	0.221943	0.542121	0.207737	0.359112	0.418246	0.456196	0.227878	0.663491	0.388198
CG10050	4961.17	3606.93	3200.26	3109.6	4496.19	4595.02	5005.2	3169.14	0.727032	0.645061	0.626787	0.906275	0.926197	1.00887	0.638789	0.288236	0.180258	0.14704	0.716214	0.79292	0.970786	0.244307	0.157892	0.186297	0.205103	0.497445	0.397273	0.895866	0.279089
CG10053	4170.66	3244.68	5263.48	2460.78	3198.01	2881.86	3737.41	3263.66	0.777979	1.26203	0.590023	0.766787	0.690985	0.89612	0.782528	0.268184	0.350126	0.0588447	0.229243	0.128896	0.627749	0.355606	0.15095	0.27011	0.15731	0.299786	0.155702	0.825857	0.323338
CG10055	32381.6	32575.6	52144.5	29634.9	27429.5	28485.6	35126	23588.9	1.00599	1.61031	0.915178	0.84707	0.879684	1.08475	0.728465	0.961938	0.012597	0.526722	0.229776	0.318294	0.487861	0.0994899	0.347315	0.0452137	0.361515	0.300223	0.23803	0.794184	0.203354
CG10068	19290.2	12948.1	14665	13901.9	15647.7	10189	17469.3	12446	0.671228	0.760233	0.720675	0.811173	0.528194	0.905605	0.6452	0.258008	0.407155	0.313382	0.507506	0.106707	0.743437	0.301766	0.147491	0.294162	0.281346	0.424505	0.143822	0.855795	0.303245
CG10075	10851.7	6858.61	9373.66	7601.75	9223.1	10108.7	8455.4	5748.28	0.632028	0.863792	0.700509	0.849918	0.931526	0.779173	0.52971	0.0614017	0.584355	0.182518	0.442957	0.74179	0.256387	0.0514841	0.0624232	0.361816	0.222475	0.398838	0.382186	0.690482	0.152535
CG10077	94518.7	168786	128527	127241	121292	124280	102978	142736	1.78574	1.3598	1.3462	1.28326	1.31487	1.0895	1.51013	0.0010786	0.0726333	0.0569063	0.109314	0.0723595	0.652987	0.0291646	0.00898276	0.111156	0.156106	0.225738	0.126945	0.832185	0.118354
CG10082	32356.9	44337.6	56159.1	26457.7	32365.3	30388.9	31103.3	40959.7	1.37027	1.73562	0.817683	1.00026	0.93918	0.961258	1.26587	0.0971107	0.0097262	0.461439	0.99916	0.819725	0.860998	0.311921	0.081282	0.0396716	0.339189	0.574478	0.405101	0.878585	0.307426
CG10083	27634.2	40367.6	42433.9	38304.8	34863.7	44384.7	34688.8	38773.9	1.46079	1.53556	1.38614	1.26162	1.60615	1.25529	1.40311	0.0060663	0.00425791	0.0233438	0.0785609	0.00569784	0.154834	0.0337172	0.0185705	0.0275164	0.129511	0.200772	0.102409	0.595745	0.1279
CG10089	1023.96	551.93	406.932	1153.58	430.638	754.364	918.484	598.123	0.539015	0.39741	1.12658	0.420561	0.736712	0.896991	0.584126	0.0642641	0.0354288	0.703689	0.0306416	0.260549	0.686871	0.162251	0.0640121	0.0773988	0.42183	0.142173	0.215303	0.84117	0.246314
CG10092	8479.24	9263.96	9364.61	11394.2	9657.8	9515.29	8327.42	7809.97	1.09255	1.10442	1.34378	1.13899	1.12219	0.982096	0.921069	0.546343	0.349209	0.0716359	0.393663	0.328172	0.904628	0.519072	0.240719	0.26994	0.166973	0.381398	0.242271	0.887054	0.38122
CG10096	478.113	799.06	1982.42	849.147	490.554	899.822	455.045	209.08	1.67128	4.14634	1.77604	1.02602	1.88203	0.951753	0.437304	0.407121	0.0821096	0.383327	0.972486	0.399664	0.948956	0.550042	0.19864	0.119271	0.311721	0.567579	0.268936	0.895308	0.390923
CG10098	53256.2	38598.9	45167.3	55866.3	47080.8	41196.5	56284.9	35338.4	0.724777	0.848114	1.04901	0.884045	0.773554	1.05687	0.663555	0.250545	0.508709	0.842713	0.640018	0.330086	0.831847	0.257834	0.144936	0.333497	0.463787	0.472315	0.243169	0.874305	0.284675
CG10103	28472.5	42340.1	44956.4	36681.3	27913.7	32030.3	25399	26327.4	1.48705	1.57894	1.28831	0.980372	1.12495	0.892055	0.924661	0.011997	0.00293937	0.113595	0.861639	0.37138	0.453717	0.596496	0.0255398	0.0232383	0.190046	0.540519	0.258554	0.783779	0.406509
CG10107	66772.7	102245	76807.1	113689	106349	120688	80243.3	116175	1.53124	1.15028	1.70263	1.59271	1.80744	1.20174	1.73985	0.0233559	0.504856	0.0169273	0.0152733	0.0050345	0.360487	0.0178631	0.0363136	0.331647	0.124864	0.113247	0.102409	0.751827	0.0941844
CG10126	32682	20564.8	35694.4	12155.9	18931.5	12367.6	34241.5	25428.6	0.629241	1.09217	0.371945	0.579264	0.378422	1.04772	0.778061	0.181688	0.814361	0.0330936	0.134568	0.0349075	0.85734	0.472825	0.11937	0.440176	0.137781	0.239311	0.107977	0.877887	0.36734
CG10131	70702.5	62888.6	58455.6	91073.3	46040.4	169546	11565.7	24080.5	0.889482	0.826783	1.28812	0.651185	2.39803	0.163582	0.340589	0.899002	0.842778	0.750052	0.686636	0.260646	0.322946	0.526476	0.331541	0.446756	0.435791	0.487988	0.215319	0.7361	0.382944
CG10133	7218.39	5439.81	4761.54	7030.61	5969.24	5168	6899.34	7237.62	0.753604	0.659641	0.973986	0.826949	0.715949	0.9558	1.00266	0.292565	0.134468	0.911884	0.415542	0.191801	0.838924	0.991679	0.159609	0.156497	0.481818	0.389134	0.185832	0.875598	0.520182
CG10137	2234.87	2466.09	1222.32	1849.6	1760.25	773.608	1871.94	2106.08	1.10346	0.546932	0.827609	0.787632	0.346154	0.837607	0.942374	0.820823	0.215284	0.681363	0.557456	0.0953824	0.640627	0.893897	0.313284	0.205589	0.415645	0.44298	0.138703	0.828389	0.494908
CG10139	15914.8	14993.6	16853.8	13662.3	15114.5	9883.96	16478.6	15131.6	0.942115	1.059	0.858464	0.949716	0.621055	1.03543	0.950788	0.730043	0.781409	0.457547	0.776617	0.0695436	0.850814	0.805883	0.29007	0.42957	0.337833	0.516203	0.125377	0.876762	0.470923
CG10144	21144.5	29067.7	29795.3	21521.9	30345.4	29156.4	26105.5	36010.5	1.37471	1.40913	1.01785	1.43514	1.37891	1.23462	1.70307	0.0561877	0.0366279	0.917176	0.0300795	0.048178	0.209343	0.0105195	0.0592016	0.078638	0.483396	0.140651	0.114431	0.650506	0.0751131
CG10147	2554.79	3662.77	3762.34	3656.86	2942.03	4145.55	4346.12	3465.1	1.43369	1.47266	1.43138	1.15157	1.62266	1.70117	1.35632	0.0823173	0.0845108	0.0883206	0.511926	0.0262412	0.0434467	0.208434	0.0740839	0.121543	0.176616	0.42572	0.104105	0.399068	0.264319
CG10151	2796.78	4345.84	2776.6	5975.33	5386	5121.83	7080.94	7098.23	1.55387	0.992783	2.1365	1.92578	1.83133	2.53181	2.538	0.181237	0.988776	0.0312071	0.0448065	0.0921892	0.00595229	0.0156804	0.119237	0.485585	0.137702	0.163045	0.137347	0.20017	0.0886508
CG10153	7276.8	8153.12	8323.05	6397.23	3647.79	5098	4767.27	4624.11	1.12043	1.14378	0.879128	0.501291	0.700583	0.655133	0.63546	0.733788	0.695385	0.763009	0.181526	0.42565	0.352669	0.411083	0.290899	0.401397	0.439547	0.269635	0.277911	0.749627	0.345327
CG10157	853.938	142.123	710.366	746.502	540.145	534.83	1134.28	664.475	0.166433	0.831871	0.874188	0.632534	0.62631	1.3283	0.77813	0.104595	0.736073	0.800002	0.437719	0.478771	0.529865	0.70178	0.0852039	0.414632	0.45038	0.397016	0.297607	0.804383	0.439039
CG10158	26731.2	25312.3	28986.4	20985.7	22995.4	20095.7	23308.5	20161	0.946919	1.08437	0.785062	0.860245	0.751769	0.871959	0.754211	0.77299	0.67242	0.276751	0.444866	0.187867	0.52951	0.28996	0.300887	0.392947	0.266092	0.399348	0.183879	0.804153	0.297096
CG10165	6044.76	4139.73	3058.08	2912.08	3294.35	3963.7	3607.01	5467.6	0.684845	0.505905	0.481753	0.544992	0.655725	0.596717	0.904518	0.215268	0.0654819	0.0532898	0.059968	0.135634	0.0966905	0.71693	0.132094	0.106057	0.153335	0.181666	0.159314	0.526006	0.444181
CG10166	36436.8	17337.9	21235.3	17321.3	22712.7	15871.5	27004.9	19624.9	0.475835	0.582799	0.475378	0.623346	0.435589	0.741145	0.538602	0.0669129	0.127383	0.066878	0.165468	0.0509687	0.349086	0.17386	0.0654662	0.151578	0.163253	0.259313	0.116525	0.747704	0.251417
CG10171	14185.9	15601.5	14295.5	10994.3	13598.3	12867.6	10064.2	11332.3	1.09979	1.00773	0.775013	0.958579	0.907069	0.709453	0.798846	0.619292	0.972397	0.269563	0.806509	0.572398	0.115576	0.339232	0.260564	0.481897	0.262752	0.524772	0.32853	0.5545	0.318891
CG10184	4355.95	1526.19	961.722	4233.68	1523.94	3908.68	4257.47	2079.35	0.350369	0.220784	0.971931	0.349853	0.897319	0.977391	0.477358	0.041123	0.0185917	0.926117	0.0353439	0.761719	0.932939	0.142629	0.0494559	0.0555169	0.486023	0.150031	0.38824	0.893005	0.235002
CG10186	330.343	1665.5	2316.5	1025.53	677.894	517.818	1008.65	533.203	5.04172	7.01241	3.10444	2.05209	1.56752	3.05335	1.61409	0.0104303	0.00185621	0.0926713	0.0498174	0.471617	0.0037056	0.243503	0.0240542	0.0195133	0.178808	0.170354	0.2952	0.175176	0.278873
CG10188	29218.5	50444.2	42879.4	53977.5	56602	50732.3	45364.6	60392.3	1.72645	1.46755	1.84738	1.9372	1.73631	1.5526	2.06692	0.00200912	0.0379118	0.0158382	0.00138332	0.00636134	0.0559294	0.00100645	0.0112157	0.0801896	0.121095	0.0577639	0.102409	0.434864	0.0233356
CG10189	16833	15563.1	19068.1	15011.5	18180.9	11659.9	18839.4	14910.1	0.924559	1.13278	0.891788	1.08007	0.692679	1.1192	0.885767	0.710696	0.587534	0.592518	0.714509	0.15396	0.531469	0.624838	0.284801	0.363085	0.383594	0.496962	0.167226	0.804668	0.416086
CG10194	7553.52	6672.3	6953.81	6544.91	6488.64	6514.98	6106.21	3612.13	0.883336	0.920605	0.866471	0.859021	0.862509	0.808392	0.478204	0.607209	0.685366	0.561872	0.492092	0.488005	0.331741	0.0626673	0.257127	0.397741	0.373653	0.417735	0.300266	0.740261	0.167294
CG10195	9745.34	7950.77	6538.3	7133.4	8087.13	6746.37	7233.04	7308.27	0.815853	0.670916	0.731981	0.829846	0.692266	0.742205	0.749924	0.377143	0.119282	0.196925	0.412001	0.138822	0.23311	0.31545	0.189242	0.145909	0.229853	0.388361	0.160731	0.675239	0.309094
CG10208	534.001	573.011	1613.69	838.788	392.34	813.226	942.068	550.388	1.07305	3.02189	1.57076	0.734718	1.52289	1.76417	1.03069	0.82688	0.0892111	0.401718	0.461146	0.387445	0.0527934	0.93808	0.314813	0.125377	0.319244	0.404989	0.264666	0.427206	0.507448
CG10209	12699.7	28103.6	20211.9	21010.3	23001.7	20431.2	18567.3	21799.7	2.21294	1.59153	1.6544	1.81121	1.6088	1.46203	1.71656	1.09797e-05	0.00127211	0.00894074	0.000326284	0.000831709	0.00741736	0.000706706	0.00140138	0.0163386	0.108061	0.0400163	0.102409	0.219977	0.0188172
CG1021	24458.2	31596.2	30637.2	30951.3	31458.4	28454.6	27916.6	38386.3	1.29185	1.25264	1.26548	1.28621	1.1634	1.1414	1.56947	0.205086	0.300192	0.195455	0.211531	0.536102	0.508918	0.0460541	0.1286	0.247354	0.228797	0.288968	0.31658	0.79624	0.144919
CG10214	10738.6	4525.83	6811.51	8170.89	6334.91	5647.85	7832.48	6923.04	0.421457	0.634304	0.760893	0.589922	0.525942	0.72938	0.644691	0.0025138	0.0442908	0.336504	0.0151728	0.0183619	0.0769092	0.0634343	0.0124498	0.0868716	0.292255	0.113209	0.102653	0.48494	0.168004
CG10217	25461.2	26227.8	24913.2	17921.9	21484.7	15378	22284.2	17856.3	1.03011	0.978476	0.703889	0.843819	0.603976	0.875223	0.701315	0.931305	0.950528	0.389148	0.642989	0.264756	0.710382	0.484782	0.33912	0.476135	0.313985	0.473199	0.216753	0.848177	0.371543
CG10219	11844.3	7967.29	9172.57	8042.89	7774.18	4690.66	8768.8	6017.98	0.672672	0.774432	0.679054	0.656368	0.396028	0.740342	0.508093	0.0729956	0.172916	0.171953	0.0858965	0.00374571	0.234249	0.0289277	0.0689695	0.181677	0.217226	0.20784	0.102409	0.67634	0.117749
CG10222	14350.2	10284.3	8636.03	17978.7	8883.87	15158.9	9914.23	8041.48	0.716665	0.601806	1.25286	0.619077	1.05635	0.690878	0.560375	0.405348	0.251438	0.488544	0.270783	0.886074	0.387269	0.308884	0.198119	0.223701	0.348572	0.323341	0.422183	0.763812	0.305976
CG10237	731.029	659.787	684.925	1214.2	559.17	504.979	792.145	671.158	0.902546	0.936932	1.66095	0.764908	0.690778	1.0836	0.9181	0.772546	0.829248	0.207212	0.384962	0.266063	0.807989	0.795749	0.30083	0.443945	0.23416	0.377782	0.217373	0.869997	0.467491
CG1024	8093.3	10961.9	10384.6	8272.81	8424.99	9765.41	8929.67	6778.88	1.35445	1.28312	1.02218	1.04098	1.2066	1.10334	0.837592	0.0202627	0.0382732	0.87889	0.719129	0.232531	0.474864	0.243353	0.0336687	0.080425	0.473475	0.498421	0.204486	0.790425	0.278873
CG10249	14842.6	24169.2	23241	21771.4	17709.2	19926.4	20251.1	14657.6	1.62836	1.56583	1.46681	1.19313	1.34251	1.36439	0.987534	0.00145649	0.00603828	0.00345472	0.146992	0.0945538	0.0384775	0.911201	0.0100199	0.032491	0.0899453	0.248057	0.13851	0.38483	0.499847
CG10254	23016.2	27790.5	26288	24625.3	25064.4	30524.8	21237.3	26888.3	1.20743	1.14215	1.06991	1.08899	1.32623	0.922711	1.16823	0.278194	0.444553	0.7054	0.600252	0.102506	0.671634	0.436022	0.154501	0.309252	0.421972	0.45956	0.142338	0.836337	0.354446
CG10265	1730.7	2662.97	2994.36	2116.45	1244.17	1772.71	1481.33	1101.73	1.53866	1.73014	1.22289	0.718882	1.02427	0.855915	0.636579	0.0206894	0.00721727	0.396188	0.159852	0.936541	0.4472	0.133865	0.0341349	0.0351428	0.317096	0.255611	0.434697	0.781468	0.228959
CG10268	11740.9	9284	10253	11606.2	9390.24	10357.5	10025.5	7125.92	0.790739	0.873268	0.988523	0.799788	0.882169	0.853894	0.606931	0.363883	0.581178	0.960072	0.385459	0.626037	0.525574	0.177255	0.185034	0.360485	0.495066	0.377782	0.345823	0.801427	0.252714
CG10274	13744.5	18791.8	16006.9	17741.8	15133.1	16361.9	12937.6	12398.3	1.36723	1.16461	1.29084	1.10103	1.19044	0.941294	0.902057	0.000581908	0.0998793	0.00530738	0.173522	0.209819	0.382149	0.236432	0.00677498	0.133382	0.0974267	0.265209	0.194502	0.759691	0.277362
CG10277	39109.3	61061.9	69329.4	37705.2	48360.3	43513	46293.9	44049.1	1.56131	1.77271	0.964099	1.23654	1.1126	1.18371	1.12631	0.00227015	0.00287295	0.799305	0.0887594	0.391807	0.157955	0.415361	0.0118609	0.0230578	0.450159	0.210273	0.266521	0.59918	0.347084
CG10283	59402.5	82358.8	96294.9	50115.7	57141.8	61910.6	61855.1	72268.3	1.38645	1.62106	0.843663	0.961944	1.04222	1.04129	1.21659	0.0627752	0.0135163	0.512899	0.855616	0.86273	0.822798	0.336436	0.063179	0.0471861	0.35756	0.539001	0.416572	0.872457	0.317624
CG10286	41085.4	29343.5	31176.2	36321.2	32012.1	38395.8	33261.3	33698.2	0.714207	0.758815	0.884042	0.779161	0.934538	0.809566	0.8202	0.073565	0.140671	0.479568	0.135995	0.739123	0.200382	0.306831	0.0691552	0.161091	0.346136	0.240008	0.381364	0.641495	0.304957
CG10289	41747.5	58103.1	56877.2	59695.2	54199.6	66059.6	44532.6	55373.9	1.39177	1.36241	1.42991	1.29827	1.58236	1.06671	1.3264	0.119513	0.156642	0.0934117	0.267834	0.0358878	0.81253	0.276006	0.0919921	0.171931	0.178808	0.321237	0.108156	0.870988	0.291259
CG10306	130689	68777.8	90163	99793.5	96313.1	87532.8	132060	105351	0.526269	0.689903	0.763593	0.736962	0.669778	1.01049	0.806119	0.0774503	0.214349	0.35095	0.282771	0.184772	0.967892	0.505413	0.0710707	0.205051	0.297612	0.331393	0.182752	0.895776	0.377614
CG10320	19646.7	13446.6	14561.5	7852.38	14490.1	6479.41	15744.2	14515.3	0.684421	0.74117	0.39968	0.737536	0.329797	0.801369	0.738819	0.343586	0.438847	0.0966109	0.447672	0.0677962	0.55838	0.519593	0.177872	0.30711	0.180725	0.400225	0.124508	0.811655	0.381503
CG10321	29940	43270.4	36212.5	50495.4	44476	48506.3	37516.1	45726.1	1.44524	1.2095	1.68655	1.4855	1.62012	1.25304	1.52726	0.0471634	0.354753	0.0277924	0.0383023	0.0121396	0.300684	0.0575212	0.053638	0.272491	0.133127	0.154168	0.102409	0.726218	0.160786
CG10324	5050.32	5866.33	6901.79	6879.72	7142.4	6054.45	7379.04	6533.52	1.16158	1.36661	1.36224	1.41425	1.19883	1.46111	1.29369	0.229895	0.167544	0.217014	0.0796816	0.185386	0.0172348	0.0970455	0.137027	0.178958	0.238976	0.201844	0.183105	0.293779	0.200661
CG10326	40547.3	42105.5	63242.7	32871.3	28414.1	30265.8	33797.2	27846.8	1.03843	1.55972	0.810689	0.700763	0.746432	0.833525	0.686774	0.844702	0.0773646	0.375895	0.164063	0.236983	0.430498	0.222932	0.319144	0.115142	0.308298	0.258771	0.206204	0.77783	0.27131
CG10333	44165.5	62839.8	46532.6	66307	65209.7	65368.2	51481.6	63687.9	1.42283	1.0536	1.50133	1.47649	1.48007	1.16565	1.44203	0.058334	0.774682	0.0273528	0.0355279	0.0355816	0.41652	0.092677	0.0604424	0.427377	0.133127	0.150462	0.10807	0.771731	0.196653
CG10337	7941.87	3520.09	5345.64	5604.3	5142.66	5581.01	8919.95	6921.13	0.443231	0.673096	0.705665	0.647537	0.702732	1.12315	0.871474	0.09731	0.312481	0.387635	0.265938	0.392646	0.692253	0.735263	0.0813461	0.252793	0.313633	0.320437	0.266633	0.844446	0.449027
CG10338	23207.2	13878	12548.1	21622.9	20811.5	18584.2	23538.4	22539.6	0.598004	0.5407	0.931731	0.896768	0.800792	1.01427	0.971234	0.102364	0.0648268	0.758717	0.63194	0.383193	0.946732	0.913647	0.0837176	0.105485	0.437935	0.469099	0.263276	0.895223	0.500696
CG10340	6953.31	5030.1	3212.52	7081.94	5063.33	8863.61	6836.58	8319.78	0.72341	0.462013	1.0185	0.72819	1.27473	0.983213	1.19652	0.0245298	0.00738745	0.903233	0.0321498	0.325946	0.944635	0.0862027	0.0372871	0.0353354	0.479434	0.144587	0.241166	0.894297	0.189845
CG10341	21222.7	14002.3	16616.3	29661.2	25755.7	28046.2	19197.1	22123.4	0.659778	0.782948	1.39761	1.21359	1.32152	0.904554	1.04244	0.183183	0.376107	0.156179	0.389575	0.303099	0.703758	0.886759	0.119788	0.280937	0.209576	0.379817	0.232578	0.846547	0.492542
CG10343	15752.1	8570.88	11132.4	12373.7	14758.1	13427.6	17973.2	11737.6	0.544109	0.706721	0.785523	0.936895	0.852433	1.141	0.745145	0.0376243	0.155613	0.314703	0.749973	0.451404	0.573079	0.282133	0.0472483	0.171594	0.281961	0.508016	0.286988	0.814683	0.293966
CG10344	2004.87	1368.59	1160.93	1147.63	1303.14	685.259	1639.22	1816.8	0.682636	0.579057	0.572424	0.649987	0.341798	0.817619	0.906196	0.494903	0.293891	0.284641	0.376389	0.123789	0.654641	0.842344	0.225851	0.244433	0.269542	0.374391	0.153423	0.832272	0.481105
CG10347	25208.1	22563.1	21288.5	37706.3	25432.3	29434	23394.1	22973.5	0.895077	0.844512	1.4958	1.0089	1.16764	0.928041	0.911357	0.415499	0.290317	0.00900762	0.955181	0.230478	0.588807	0.577516	0.201433	0.242858	0.108403	0.563202	0.203652	0.817973	0.400048
CG10353	26595.3	37430.9	32389.1	34643.7	38002.4	36924.5	36097.4	43398.5	1.40742	1.21785	1.30262	1.42891	1.38838	1.35728	1.63181	0.0189751	0.156207	0.0837854	0.0644374	0.0459549	0.103284	0.00921335	0.0325083	0.171908	0.174832	0.185918	0.113017	0.537609	0.0712712
CG10359	462.243	480.237	1161.89	15180	759.669	525.262	18842.7	652.064	1.03893	2.51359	32.8398	1.64344	1.13633	40.7637	1.41065	0.951627	0.052112	4.30796e-10	0.338072	0.882651	0.00161297	0.607758	0.344643	0.0947521	1.71605e-06	0.357598	0.421372	0.128512	0.410267
CG10365	35345	12049.7	8763.18	15514.2	22030.5	14176.3	18787.8	14526.8	0.340917	0.247932	0.438936	0.623299	0.401083	0.531553	0.411	0.226464	0.173466	0.296886	0.479781	0.266563	0.379535	0.377752	0.135857	0.181909	0.274518	0.412493	0.217383	0.758771	0.331907
CG10366	10722.8	16364	12493.4	14087.6	13415.8	14074.5	13213.9	15932.1	1.52611	1.16513	1.3138	1.25115	1.31259	1.23233	1.48582	0.0172682	0.276296	0.109818	0.195437	0.172686	0.226529	0.0274001	0.0309434	0.236419	0.188576	0.27941	0.176234	0.668399	0.114806
CG10375	20621.4	13957.9	16186.1	19345.1	20091.8	18729.7	20625.6	14124.9	0.676863	0.784915	0.938108	0.974319	0.908266	1.0002	0.684961	0.297587	0.493057	0.841461	0.934974	0.770416	0.999488	0.412225	0.16147	0.327916	0.463546	0.558299	0.391235	0.897935	0.345864
CG10376	85092	69267.8	62839.7	73661	64320.5	85611.9	62615	62367.5	0.814034	0.738491	0.865663	0.755893	1.00611	0.73585	0.732943	0.229464	0.0833518	0.467034	0.101131	0.967441	0.106537	0.137621	0.136915	0.120576	0.341194	0.219537	0.442497	0.541289	0.232073
CG10383	72517.5	225462	145359	101011	135083	120319	109865	138537	3.10907	2.00447	1.39292	1.86277	1.65918	1.51501	1.9104	0.00123947	0.00159374	0.214384	0.00267781	0.0168719	0.110037	0.00496905	0.00956146	0.0178742	0.238437	0.0719013	0.102409	0.545645	0.0527196
CG10395	9617.93	7132.67	10429.6	5309.29	7883	3734.41	6225.49	6032.3	0.741601	1.08439	0.55202	0.819615	0.388276	0.64728	0.627194	0.268424	0.762473	0.115694	0.41469	0.0217527	0.133071	0.198316	0.151016	0.422957	0.191373	0.388796	0.1035	0.577576	0.259726
CG10399	2789.08	2020.65	1059.3	1208.42	2149.8	830.875	1730.79	3142.41	0.724488	0.379804	0.433267	0.770794	0.297903	0.62056	1.12668	0.122273	0.00593732	0.0164653	0.169377	0.00242111	0.0422602	0.501676	0.0932245	0.0323082	0.122824	0.261866	0.102409	0.394017	0.376607
CG10407	2167.43	2930.67	3092.77	2794.51	3513.81	3414.7	3199.76	3308.53	1.35214	1.42693	1.28932	1.62118	1.57546	1.47629	1.52647	0.233162	0.155251	0.225942	0.063507	0.0810471	0.14127	0.0369218	0.138269	0.171475	0.242043	0.185445	0.131196	0.589221	0.13285
CG1041	8882.92	9081.31	8097.73	10367.3	10732.9	11682.4	10972.6	12108.5	1.02233	0.911607	1.16711	1.20827	1.31516	1.23525	1.36312	0.889161	0.571693	0.320672	0.203047	0.0875419	0.214979	0.0964247	0.329426	0.35609	0.28465	0.283638	0.134959	0.655382	0.200281
CG10413	60408.6	68939.3	86830.9	55270.9	63845.8	61701.2	64102	62664.9	1.14122	1.43739	0.914951	1.0569	1.0214	1.06114	1.03735	0.140058	0.0121185	0.340009	0.452209	0.812307	0.417051	0.652591	0.101438	0.0443372	0.293542	0.40192	0.403046	0.771731	0.424401
CG10417	71985.2	79903.2	101894	57907.5	45614.9	49423.9	44354.8	33189.4	1.10999	1.41548	0.804435	0.63367	0.686584	0.616165	0.461058	0.488342	0.0568487	0.315106	0.0457478	0.114629	0.030585	0.0215396	0.224275	0.0992872	0.282195	0.164708	0.148037	0.349136	0.103851
CG10418	12325.1	4984.81	7481.72	4370.22	8763.82	4725.31	10870.9	9592.88	0.404445	0.607033	0.35458	0.711057	0.38339	0.88202	0.778323	0.0367851	0.138216	0.024191	0.237679	0.0328047	0.614374	0.452774	0.0466535	0.159177	0.130641	0.304448	0.106334	0.822297	0.359564
CG10420	30437.7	17854.5	26680.8	20903.7	19770	20788.5	22317.9	13324.3	0.586591	0.876571	0.68677	0.649522	0.682984	0.733231	0.437758	0.140228	0.695387	0.243873	0.211399	0.232136	0.324613	0.109375	0.101509	0.401397	0.251275	0.288968	0.204283	0.7365	0.21127
CG10424	32164.2	30086	28831.4	37600.4	35098.6	38583.8	32247.7	30832.2	0.935389	0.896381	1.16902	1.09123	1.19959	1.0026	0.958588	0.624027	0.40039	0.165553	0.483907	0.187765	0.982427	0.763867	0.261801	0.291675	0.21418	0.414033	0.183879	0.89646	0.457253
CG10425	15559.8	19711.3	20266.3	17455	14439.9	15112	13580.9	12246.5	1.26681	1.30248	1.1218	0.928025	0.97122	0.872821	0.78706	0.205908	0.154244	0.579386	0.735297	0.888328	0.551642	0.388414	0.128937	0.170747	0.379347	0.502905	0.422711	0.80954	0.335573
CG10426	4538.16	7413.29	6133.29	7977.43	7866.12	6251.92	6602.36	8153.66	1.63355	1.35149	1.75786	1.73333	1.37763	1.45485	1.79669	0.0936534	0.201163	0.0645324	0.0328104	0.330631	0.130335	0.041119	0.0795445	0.197541	0.162286	0.145427	0.243344	0.575384	0.139789
CG10428	15650.6	14767.1	16450.1	18497.2	12685.2	17549.7	13773.7	11403	0.943544	1.05108	1.18188	0.810525	1.12134	0.880071	0.728596	0.632696	0.675099	0.183207	0.197572	0.408627	0.387348	0.101666	0.263861	0.39371	0.222547	0.280402	0.27275	0.763812	0.205278
CG10431	2565.33	2892.2	1974.47	2418.98	2284.86	2728.21	1615.95	1979.1	1.12742	0.769673	0.942949	0.890667	1.06349	0.629918	0.771481	0.62889	0.332082	0.815689	0.613504	0.786956	0.119947	0.405422	0.262921	0.262002	0.455522	0.462834	0.395893	0.561785	0.342875
CG10433	2051.03	1992.25	2434.86	549.699	618.03	1052	1258.62	869.736	0.971337	1.18714	0.268011	0.301326	0.512913	0.613653	0.424048	0.966558	0.779634	0.265888	0.283663	0.445275	0.545969	0.471908	0.348018	0.4289	0.26081	0.331744	0.284821	0.807734	0.367338
CG10435	16391	20119.6	23901.5	18947.9	14837.6	15316.7	17041.4	13933	1.22748	1.45821	1.156	0.905227	0.934457	1.03968	0.850038	0.0708853	0.024514	0.18633	0.370359	0.582038	0.756835	0.264801	0.0678205	0.064111	0.22424	0.371929	0.33167	0.859606	0.287605
CG10440	552.327	8491.31	1979.96	634.795	1418.01	445.963	969.84	1004.83	15.3737	3.58476	1.14931	2.56733	0.807426	1.75592	1.81926	0.00413071	0.000590729	0.687318	0.0608878	0.590246	0.355111	0.0523636	0.0153352	0.0125416	0.417169	0.182501	0.334136	0.749627	0.153597
CG10444	22776.1	19864	20817.4	22135.3	24341.6	29489.8	27765.5	29042.1	0.872143	0.914003	0.971868	1.06873	1.29477	1.21907	1.27512	0.23513	0.484362	0.819702	0.50841	0.0132801	0.0769366	0.0479503	0.138821	0.324201	0.456547	0.424558	0.102409	0.48494	0.147574
CG10445	10962.6	13837.2	18147.9	16560	10506.5	14703	11112.8	8273	1.26222	1.65544	1.51059	0.958392	1.3412	1.0137	0.754656	0.200248	0.0322202	0.0341447	0.823272	0.151948	0.939963	0.296779	0.126556	0.0738166	0.138007	0.529896	0.166661	0.89323	0.301093
CG10462	26057.2	33598	29373.6	32337.6	33959.7	34207.7	29388.6	32206.5	1.2894	1.12727	1.24103	1.30328	1.31279	1.12785	1.23599	0.0628446	0.450315	0.0998337	0.11578	0.0707707	0.495387	0.187107	0.0631868	0.311397	0.18315	0.230128	0.126149	0.794818	0.256385
CG10463	14191.8	9197.07	10779	14484.5	16341.4	17476.3	14956.9	14904.4	0.648054	0.759523	1.02062	1.15146	1.23143	1.05391	1.05021	0.0381413	0.15947	0.893192	0.309115	0.146299	0.762204	0.77268	0.047515	0.173602	0.477022	0.344643	0.163635	0.859641	0.460233
CG10465	40895.7	33614	43121.7	19558.2	15441.3	15571.8	15355.4	10058.3	0.821943	1.05443	0.478246	0.377578	0.380769	0.375477	0.24595	0.54536	0.856676	0.114355	0.0572852	0.0600862	0.05556	0.0679816	0.240451	0.450963	0.190585	0.180051	0.1205	0.433648	0.172463
CG10466	4786.67	3528.72	6536.77	4853.41	4238.5	3259.98	4914.76	2762.92	0.737198	1.36562	1.01394	0.88548	0.681053	1.02676	0.577211	0.36038	0.299451	0.966558	0.713635	0.270843	0.922106	0.240237	0.18382	0.246965	0.496541	0.496787	0.219366	0.890787	0.278358
CG10469	1289.98	2619.01	1468.37	1753.42	2486.98	1567.79	1889.63	1818.71	2.03027	1.13829	1.35926	1.92792	1.21536	1.46485	1.40988	0.03996	0.653883	0.314618	0.0217187	0.641931	0.107598	0.171969	0.0486338	0.386032	0.281948	0.126392	0.351116	0.541994	0.25072
CG10470	20197.6	12449.6	13954.5	10757.9	16117.2	11050.9	22302.2	16366.5	0.61639	0.6909	0.532633	0.797978	0.547139	1.1042	0.810321	0.104809	0.159655	0.0477471	0.408214	0.0571984	0.721004	0.462617	0.0852295	0.173754	0.148427	0.387042	0.120183	0.851539	0.363623
CG10479	1225.42	773.869	1631.83	569.649	917.793	2028.96	1690.35	1130.85	0.631516	1.33166	0.464862	0.748965	1.65574	1.37941	0.922829	0.38962	0.529919	0.225138	0.556761	0.409461	0.431493	0.879965	0.193463	0.341654	0.2418	0.44298	0.272979	0.77783	0.491117
CG10492	33823.3	58854.3	52715.6	72979	64044.1	61708.5	47953.2	61789	1.74005	1.55856	2.15765	1.89349	1.82444	1.41775	1.82681	0.0626112	0.163041	0.0224639	0.0337039	0.0486133	0.307434	0.0861674	0.0631271	0.175965	0.129268	0.147058	0.114789	0.729257	0.189845
CG10494	5547.43	9655.93	7091.41	7130.94	8566.68	5603.51	6579.02	5799.83	1.74061	1.27832	1.28545	1.54426	1.01011	1.18596	1.0455	0.00100727	0.097683	0.145712	0.012465	0.940704	0.17368	0.739048	0.00868211	0.131967	0.204287	0.106824	0.435382	0.615169	0.450062
CG10495	7243.3	5734.15	5621.27	6208.49	7638.12	4953.51	7756.12	5596.48	0.791648	0.776065	0.857135	1.05451	0.683875	1.0708	0.772642	0.326906	0.336798	0.515209	0.82099	0.270167	0.768104	0.387139	0.171866	0.264151	0.358293	0.529415	0.218967	0.860051	0.335174
CG10496	13703.3	13668.1	13646.1	12286.2	15585.3	17631	12833.6	12575.4	0.997429	0.99582	0.896584	1.13733	1.28662	0.936533	0.917687	0.982943	0.97663	0.475212	0.351247	0.0830122	0.594414	0.579433	0.351691	0.482816	0.344553	0.363513	0.132374	0.817973	0.400446
CG10508	3899.74	3614.25	2518.58	6040	2490.74	7833.7	2084.64	2752.89	0.926791	0.645832	1.54882	0.638694	2.00877	0.534559	0.705916	0.893297	0.447184	0.294466	0.434846	0.0579662	0.313185	0.59576	0.330218	0.310203	0.273804	0.395993	0.120228	0.731487	0.406342
CG10512	5571.39	8928.06	9250.76	7095.08	4914.89	5706.35	4077.97	4110.96	1.60248	1.6604	1.27349	0.882166	1.02422	0.731949	0.73787	0.0530061	0.0223416	0.398236	0.537205	0.898939	0.154413	0.241174	0.0572015	0.0611886	0.318415	0.435618	0.425241	0.595745	0.278681
CG10516	5124.36	5882.21	4903.2	6730.76	5303.11	4601.52	5070.5	5693.86	1.14789	0.956841	1.31348	1.03488	0.897968	0.989488	1.11114	0.448447	0.828833	0.120858	0.827787	0.524917	0.946938	0.575085	0.211349	0.443945	0.193423	0.531153	0.312725	0.895299	0.399302
CG10527	71806.4	55094.7	76236.3	37145.4	32745.7	35729.5	56968.1	31811.7	0.767268	1.06169	0.517299	0.456028	0.497581	0.793357	0.443021	0.205879	0.716576	0.0244975	0.0159558	0.0193978	0.316053	0.0333236	0.128937	0.407806	0.130641	0.115213	0.103247	0.733747	0.127221
CG10543	33930.7	62088.7	54848.3	61416.3	53910.6	60272.7	40167.2	58196.4	1.82987	1.61648	1.81005	1.58884	1.77635	1.1838	1.71516	0.00943376	0.0380403	0.0296897	0.0640795	0.0158556	0.588807	0.0469216	0.0228358	0.0802775	0.135317	0.185524	0.102409	0.817973	0.146152
CG10555	46430.6	89137.6	64885.5	81735.4	75077	68295	61463.6	63187.2	1.9198	1.39747	1.76038	1.61697	1.4709	1.32377	1.36089	0.00583003	0.17004	0.0194262	0.07546	0.125864	0.277668	0.263159	0.018126	0.18015	0.125349	0.19816	0.154393	0.706927	0.287385
CG10561	7795.29	9350.79	8483.78	5558.58	11197.9	7587.34	8818.84	6408.46	1.19954	1.08832	0.713069	1.4365	0.973324	1.1313	0.822094	0.402314	0.687802	0.229799	0.0780045	0.907651	0.580317	0.51616	0.197179	0.398599	0.243762	0.200435	0.427655	0.81534	0.380405
CG10565	76279.2	54912.5	56848.4	81424.7	87792.4	95686.4	84398.4	119455	0.719888	0.745267	1.06746	1.15093	1.25442	1.10644	1.56602	0.0225713	0.0384344	0.614838	0.186843	0.0479961	0.372913	0.00280922	0.0357266	0.0807198	0.391428	0.27359	0.114358	0.754236	0.0390551
CG10576	204735	96618.2	101687	194914	176288	182143	189157	166888	0.471918	0.496674	0.95203	0.861052	0.889649	0.923911	0.815142	0.00085909	0.00158341	0.773952	0.199455	0.378173	0.524035	0.163279	0.00812216	0.0178742	0.443467	0.281082	0.261231	0.800848	0.246479
CG10581	4660.44	3351.15	3482.48	738.868	1921.14	1249.59	997.708	1255.44	0.719063	0.747244	0.158541	0.412223	0.268128	0.21408	0.269382	0.395189	0.448943	0.0291831	0.115368	0.0555268	0.0384549	0.105281	0.195021	0.310917	0.135011	0.230014	0.118863	0.38483	0.208343
CG10584	6513.09	8788.94	8232.46	5568.8	7141.99	5082.51	7141.8	6007.48	1.34943	1.26399	0.855016	1.09656	0.780352	1.09653	0.92237	0.372592	0.401269	0.645617	0.765812	0.507094	0.77228	0.838927	0.187899	0.292031	0.402305	0.513383	0.307092	0.860051	0.480253
CG10585	17917.8	16439.6	13085.2	16379	14970.9	16190.2	14006.1	13590.2	0.9175	0.730289	0.914121	0.835535	0.903581	0.781687	0.758476	0.416404	0.0167535	0.468647	0.124094	0.56461	0.0394582	0.0626516	0.201663	0.0528108	0.341609	0.234672	0.326357	0.388609	0.167294
CG10590	44196.7	55851.7	57738.8	52985.4	51902.8	47923.6	42699.1	48478	1.26371	1.3064	1.19885	1.17436	1.08432	0.966115	1.09687	0.0890511	0.0592679	0.174263	0.384356	0.590639	0.810473	0.57176	0.0774199	0.101446	0.218841	0.377679	0.334136	0.870372	0.398603
CG10600	55844.4	63848.6	57738.6	99459.1	63716.1	82823.5	72784.4	76931.1	1.14333	1.03392	1.781	1.14096	1.48311	1.30334	1.3776	0.721105	0.935434	0.136229	0.733952	0.283876	0.49046	0.459073	0.28772	0.472173	0.200436	0.502491	0.224507	0.794184	0.362128
CG10602	63209.1	84827.4	75531.6	94142.4	88799.6	97096.9	73605.3	69599.4	1.34201	1.19495	1.48938	1.40485	1.53612	1.16447	1.1011	0.0420642	0.223572	0.0110805	0.0433732	0.00649506	0.330461	0.567354	0.0500696	0.209816	0.114645	0.161094	0.102409	0.739615	0.397074
CG10616	23207.4	19667.9	19485.7	24993.6	26478.3	24016.3	25682.3	26316.9	0.847483	0.839632	1.07697	1.14094	1.03486	1.10664	1.13399	0.21771	0.152211	0.453978	0.162748	0.792946	0.380204	0.262477	0.13299	0.169184	0.336647	0.257952	0.397273	0.759016	0.287018
CG10621	136.357	4482.74	3884.96	1.6398	566.574	23.1965	260.578	6.20558	32.875	28.4911	0.0120258	4.15508	0.170116	1.911	0.0455099	0.000136646	0.000195853	0.102524	0.0995069	0.165735	0.194	0.196059	0.00336575	0.00734356	0.183977	0.218611	0.172806	0.632227	0.259112
CG10623	16628.7	14108.3	16877.6	11430	11808.8	12330.2	12460.6	11596.8	0.848429	1.01497	0.687363	0.710145	0.741499	0.749341	0.697396	0.360962	0.927402	0.0447183	0.0580509	0.0839228	0.0894627	0.0991212	0.183916	0.4706	0.14632	0.18034	0.132888	0.509559	0.20292
CG10625	1.31755	524.505	1115.76	1.6398	14.9532	1.36615	56.0194	20.0488	398.091	846.843	1.24458	11.3493	1.03689	42.5178	15.2167	0.0704398	0.0320702	0.448629	0.0225456	0.86517	0.0295113	6.79652e-10	0.0675056	0.0737729	0.334783	0.127024	0.416572	0.343831	1.03889e-07
CG10628	8740.43	9871.89	7390.68	14284.7	9496.9	12076.4	9616.02	8684.48	1.12945	0.845574	1.63433	1.08655	1.38167	1.10018	0.993599	0.361959	0.274289	0.00496549	0.584251	0.038481	0.556875	0.968435	0.184306	0.235474	0.0952464	0.453644	0.109327	0.811229	0.514479
CG10631	86218.3	150476	129924	119276	134940	128631	113201	159045	1.74529	1.50692	1.38342	1.56509	1.49192	1.31296	1.84468	0.020103	0.0871066	0.242132	0.0785783	0.0807257	0.351143	0.0225466	0.0335913	0.123643	0.250366	0.200772	0.131163	0.749293	0.105502
CG10635	25262.9	8842.81	20029.7	12827.2	8792.3	10852	29263.1	14536.8	0.350032	0.792851	0.507751	0.348033	0.429562	1.15834	0.575423	0.0527326	0.488754	0.128975	0.0580733	0.0860156	0.67165	0.264797	0.05717	0.326166	0.196815	0.18034	0.134116	0.836337	0.287605
CG10638	50319.8	20394	29705	29801.6	26019.5	21509	29356.1	24156.4	0.405288	0.590325	0.592245	0.517083	0.427447	0.58339	0.480058	0.232191	0.40284	0.401011	0.323394	0.250136	0.391628	0.394101	0.13784	0.292414	0.319161	0.351281	0.211518	0.765127	0.338151
CG10639	19700.1	16084.7	11997.6	18497.1	21266.8	16108.7	17545.8	22542	0.816477	0.609014	0.938935	1.07953	0.817699	0.890643	1.14426	0.0893634	0.00698308	0.565505	0.479602	0.127081	0.406256	0.260375	0.0775106	0.0346332	0.37505	0.412418	0.154841	0.770051	0.285875
CG10641	87248.1	130466	148593	90544.7	84934.5	88314	84168	78271	1.49535	1.70311	1.03778	0.973482	1.01222	0.964698	0.897109	0.000611706	0.00327373	0.782879	0.765937	0.908108	0.679515	0.338961	0.00694087	0.0243853	0.446161	0.51339	0.427731	0.83934	0.318891
CG10646	10758.2	11232.8	10752.1	7288.34	10087.5	8902.99	11502.2	10360.5	1.04412	0.999428	0.677468	0.937658	0.827553	1.06916	0.963028	0.834526	0.99752	0.104434	0.741454	0.300406	0.761977	0.85329	0.316348	0.488139	0.184684	0.505189	0.231449	0.859641	0.483808
CG10660	3073.33	3260.61	4580.85	3749.59	2445.25	2759.87	3877.54	2985.84	1.06094	1.49052	1.22004	0.795636	0.898005	1.26167	0.971532	0.75123	0.0961715	0.183595	0.335487	0.64861	0.123863	0.879344	0.295768	0.131108	0.222624	0.35636	0.353195	0.56727	0.491117
CG10663	17213.4	50394.4	27670.1	18685.3	17275.7	19367.1	17255.8	16903.5	2.92763	1.60748	1.08551	1.00362	1.12512	1.00247	0.982	9.43102e-06	0.0558327	0.649727	0.982747	0.530005	0.987949	0.925022	0.00132409	0.0982757	0.403385	0.570121	0.31444	0.897562	0.503653
CG10669	6203.03	5540.31	6248.5	6162.78	6906.76	7301.39	6348.43	6389.84	0.893162	1.00733	0.993511	1.11345	1.17707	1.02344	1.03012	0.679202	0.97769	0.982252	0.658426	0.496802	0.928009	0.924831	0.276762	0.483019	0.500862	0.478353	0.30344	0.891861	0.503645
CG10671	38199.3	41575.7	35488.4	38101	44994.9	48035.4	42893.9	51430.4	1.08839	0.929034	0.997427	1.1779	1.2575	1.1229	1.34637	0.315828	0.293418	0.979625	0.0376981	0.0129234	0.155242	0.00281051	0.167923	0.244259	0.500355	0.153751	0.102409	0.595745	0.0390551
CG10672	18055.7	19513.9	18279.9	15225	22419.8	19894.4	22293.1	18028.2	1.08076	1.01242	0.843227	1.24171	1.10184	1.23469	0.998478	0.526135	0.920507	0.292852	0.0836242	0.448483	0.118076	0.991609	0.234837	0.468828	0.273369	0.205566	0.286153	0.558251	0.520182
CG10673	42249	28843.4	23958.6	28275.6	31868.1	27369.5	39341.9	30753.9	0.6827	0.56708	0.66926	0.754292	0.647815	0.931191	0.727921	0.44087	0.2865	0.400707	0.532107	0.391166	0.865941	0.576468	0.209112	0.241286	0.318982	0.433801	0.26639	0.88037	0.399756
CG10674	33639.3	27170.3	28694.8	21029	31538.3	23684.5	29144.7	21078.5	0.807696	0.853016	0.625134	0.937545	0.704074	0.866389	0.626603	0.37979	0.503652	0.138483	0.764316	0.211317	0.518569	0.17081	0.190128	0.33144	0.201208	0.51291	0.19525	0.798514	0.250517
CG10681	3499.93	5257	7476.52	3143.51	2217.08	2155.97	2958.61	1607.72	1.50203	2.13619	0.898163	0.633464	0.616004	0.845332	0.459358	0.183682	0.0284221	0.728706	0.239776	0.2089	0.589934	0.160447	0.119887	0.0688066	0.42864	0.305753	0.194228	0.817973	0.24606
CG10688	26689.6	23066	25831	21216.8	23373.5	20273.5	17700.5	14014.6	0.864232	0.967831	0.79495	0.875755	0.759603	0.663199	0.525097	0.59218	0.902758	0.471166	0.669202	0.373204	0.220551	0.159823	0.252745	0.463661	0.342679	0.481797	0.259368	0.662121	0.245665
CG10703	52906.5	58113.4	46289.2	47806.1	51814.1	44676.9	51438.6	47416.9	1.09842	0.874924	0.903595	0.979352	0.84445	0.972254	0.896238	0.505031	0.301964	0.422587	0.874092	0.219958	0.838065	0.476607	0.229021	0.247977	0.327748	0.543646	0.199536	0.875474	0.368909
CG10721	13457.1	13074.4	15209.7	12064.5	13472.6	10761.5	14652.4	12798.8	0.971566	1.13024	0.896519	1.00115	0.799694	1.08883	0.951082	0.852424	0.452629	0.528724	0.993859	0.220632	0.571016	0.794277	0.321105	0.312118	0.362003	0.574059	0.199841	0.814532	0.467149
CG10730	610.041	1189.49	744.761	345.838	851.454	451.233	787.56	684.524	1.94985	1.22084	0.56691	1.39573	0.739676	1.29099	1.12209	0.200421	0.778775	0.524338	0.604658	0.70711	0.675606	0.87962	0.126608	0.428581	0.360709	0.460138	0.372259	0.838004	0.491117
CG10732	16743.1	31754.2	27738.8	27000.8	19412.7	26583.7	16839.2	22217.4	1.89655	1.65673	1.61265	1.15944	1.58774	1.00574	1.32696	0.0210628	0.0775253	0.079643	0.607	0.0986011	0.986104	0.40055	0.0344657	0.115199	0.172984	0.460553	0.140507	0.897562	0.34092
CG10737	23091.9	24718.3	29674.6	53658.4	32168.4	30984.5	51039.8	27228.2	1.07043	1.28507	2.32369	1.39306	1.34179	2.21029	1.17912	0.594111	0.210727	0.00436915	0.020179	0.0179926	3.66609e-05	0.236202	0.253261	0.202418	0.093571	0.122866	0.102653	0.0215126	0.277362
CG10738	7362	4664.6	5183.35	7739.35	8303.16	14915	8194.64	8030.98	0.633604	0.704068	1.05126	1.12784	2.02594	1.1131	1.09087	0.378966	0.439106	0.882741	0.728922	0.0175963	0.777944	0.832539	0.189886	0.30718	0.474522	0.501222	0.102653	0.860967	0.478459
CG1074	27251.4	11200.8	11083.6	16996.2	19309.5	18174	21558.3	20111.3	0.411017	0.406716	0.623682	0.70857	0.666903	0.79109	0.737993	0.0109354	0.00905555	0.070246	0.132188	0.0845492	0.310975	0.249826	0.024624	0.0384898	0.165638	0.238767	0.133178	0.730537	0.282026
CG10741	17409.8	38219.6	30837.1	33198.5	30457.2	32613.3	30432.7	33040	2.19529	1.77125	1.90689	1.74943	1.87327	1.74802	1.89778	3.42193e-05	0.000235136	0.0159462	0.0115131	0.00752691	0.0184858	0.000445359	0.00204161	0.00768786	0.121454	0.104775	0.102409	0.302035	0.0144729
CG10747	4653.25	7943.6	5820.33	6639.87	6501.53	6401.2	6276.04	6427.07	1.70711	1.25081	1.42693	1.3972	1.37564	1.34875	1.3812	0.0165905	0.197863	0.0727358	0.0725455	0.0818415	0.116632	0.100462	0.0302502	0.195785	0.167867	0.195021	0.131708	0.55618	0.204364
CG10754	14242.9	13366.5	16038	17326.8	14295.4	14908.8	16422.9	11611.6	0.938474	1.12604	1.21653	1.00369	1.04676	1.15306	0.815258	0.791156	0.440301	0.24261	0.984829	0.802063	0.436812	0.368138	0.305574	0.307705	0.250563	0.570891	0.399657	0.780603	0.328235
CG10777	81821.7	109284	110753	100877	99255.1	109520	81298.6	96174.1	1.33563	1.35359	1.23289	1.21307	1.33852	0.993606	1.17541	0.111233	0.0844253	0.249336	0.295652	0.108079	0.976415	0.453912	0.0880711	0.121491	0.253623	0.338361	0.144633	0.895866	0.359914
CG10778	12227.7	7364.2	7049.55	12167.7	10751.1	9622.3	11518	9083.54	0.602255	0.576522	0.99509	0.879241	0.786925	0.941955	0.742865	0.107749	0.0905014	0.983123	0.58602	0.406344	0.799186	0.364354	0.0865425	0.126513	0.500985	0.454103	0.271792	0.867049	0.327215
CG10795	4936.76	7910.16	7825.08	2805.22	758.582	2817.04	456.084	761.377	1.6023	1.58506	0.568231	0.15366	0.570624	0.0923854	0.154226	0.0387871	0.0494837	0.22722	0.00495169	0.285213	0.00327682	0.0171295	0.0478945	0.0922327	0.242593	0.0864219	0.225214	0.164586	0.0935126
CG10802	54297.4	34077.8	35410.1	36502.8	45075.3	33386.5	47633.9	29383.4	0.627614	0.652151	0.672275	0.830157	0.614883	0.877278	0.541158	0.162404	0.199801	0.215876	0.533054	0.151174	0.643396	0.172065	0.111497	0.196945	0.238882	0.434114	0.166243	0.828808	0.25072
CG10803	47030.1	74421.2	80457.6	51319.9	50230.1	57325.1	44918.7	45346.1	1.58242	1.71077	1.09121	1.06804	1.2189	0.955105	0.964194	0.00187381	0.00106602	0.492422	0.600751	0.126885	0.745675	0.818255	0.0109161	0.0156393	0.349956	0.459692	0.154786	0.855969	0.474669
CG10809	9009.51	12283.3	10673.4	11332.2	11198	11436.9	9921.22	10714.2	1.36337	1.18469	1.25781	1.24291	1.26942	1.10119	1.18921	0.0959944	0.436213	0.22099	0.266206	0.219378	0.62576	0.451564	0.0807028	0.306155	0.241044	0.32059	0.199263	0.825365	0.359226
CG10814	86.7524	179.929	23.645	587.646	191.238	48.9814	846.607	151.321	2.07405	0.272558	6.77383	2.20442	0.564611	9.7589	1.74428	0.441671	0.47553	0.070565	0.289983	0.666428	0.00478354	0.553195	0.209385	0.320963	0.165891	0.334821	0.358944	0.19721	0.391883
CG10824	1.31755	1.17857	1.25937	1.6398	1193.58	1.36615	28.9734	26.2544	0.894516	0.955841	1.24458	905.906	1.03689	21.9903	19.9267	0.552232	0.83483	0.448629	0.0895296	0.86517	0.126795	1.2226e-10	0.24112	0.443945	0.334783	0.210938	0.416572	0.571157	2.29356e-08
CG10859	4920.48	4514.6	7527.01	10645.4	5034.13	5589.72	12585.7	5193.6	0.917512	1.52973	2.16349	1.0231	1.13601	2.55782	1.05551	0.820446	0.207487	0.0242968	0.950991	0.701504	0.0283326	0.898551	0.313225	0.200576	0.130641	0.561759	0.370108	0.340233	0.496253
CG10862	59.2114	23.31	872.141	1.6398	26.2468	1.36615	264.991	16.23	0.393675	14.7293	0.027694	0.443272	0.0230724	4.47533	0.274102	0.543573	0.0975292	0.324629	0.563918	0.322489	0.0332528	0.549402	0.239951	0.131887	0.286503	0.445342	0.239656	0.364051	0.390806
CG10863	26721	33717.6	35580.3	36177.4	34143.9	32627.5	32783.3	34048.6	1.26184	1.33155	1.35389	1.27779	1.22104	1.22687	1.27423	0.378727	0.283392	0.24833	0.323321	0.468316	0.459432	0.43133	0.189833	0.239873	0.253059	0.351281	0.294272	0.783833	0.352158
CG10864	1858.22	3642.59	1953.53	3177.75	3387.51	2268.99	2047.61	2356.21	1.96025	1.05129	1.7101	1.82298	1.22106	1.10192	1.26799	0.0303023	0.843348	0.00664193	0.019618	0.483157	0.596495	0.250705	0.0420184	0.446996	0.10176	0.12262	0.298849	0.817973	0.282362
CG10866	4719.88	5459.85	4709.76	3491.79	5484.63	3743.36	3652.68	3456.51	1.15678	0.997854	0.739805	1.16203	0.793104	0.773891	0.73233	0.468542	0.99198	0.23524	0.445746	0.314402	0.300649	0.285002	0.218074	0.48623	0.24648	0.39998	0.23681	0.726218	0.294723
CG10874	13669.3	20351.5	25853.5	15254.6	20580	16386.8	19878.4	19178.6	1.48885	1.89136	1.11598	1.50557	1.1988	1.45424	1.40305	0.0041127	0.00032458	0.302203	0.00193296	0.108678	0.00258696	0.0174519	0.0152957	0.00907427	0.276419	0.0609121	0.145065	0.151604	0.0936782
CG10877	14487.1	17715.8	15193.4	14328.9	15623.9	22034	18744.7	29787.8	1.22286	1.04875	0.989082	1.07847	1.52093	1.29389	2.05615	0.534881	0.887265	0.977111	0.823875	0.234616	0.498511	0.0359071	0.237494	0.459479	0.499695	0.529982	0.205197	0.794952	0.131734
CG10880	5723.98	7853.09	7530.1	5780.68	7338.47	5763.25	4486.9	4201.18	1.37196	1.31554	1.00991	1.28206	1.00686	0.783878	0.733962	0.0852899	0.138748	0.957993	0.212394	0.96995	0.294285	0.255583	0.0755726	0.159695	0.494256	0.289602	0.443131	0.721647	0.283784
CG10887	25543.7	23698.4	30139.1	25927.5	28226.6	25948.9	32685.6	28909.9	0.927758	1.1799	1.01502	1.10503	1.01586	1.27959	1.13178	0.686714	0.40162	0.923112	0.53067	0.926772	0.154187	0.50635	0.278811	0.292133	0.485241	0.43326	0.432254	0.595745	0.377761
CG10889	9655.16	14741.4	8861.85	13411.1	14494	14011.2	10029.5	11945.7	1.52679	0.917835	1.38901	1.50116	1.45116	1.03877	1.23724	0.00427348	0.560163	0.0362513	0.00512673	0.0283241	0.775464	0.158175	0.0156277	0.352207	0.13946	0.0870869	0.104105	0.860051	0.244956
CG10898	6849.41	7966.46	8665.47	8289.21	6751.17	7433.24	6205.13	5410.79	1.16309	1.26514	1.21021	0.985657	1.08524	0.905936	0.789964	0.238849	0.0990394	0.178094	0.916152	0.629305	0.515908	0.229736	0.14017	0.132677	0.220211	0.553133	0.346673	0.797945	0.27427
CG1090	8869.62	14088.3	15787.2	10855.6	6252.03	13110.7	8396.79	7324.98	1.58838	1.77992	1.2239	0.704882	1.47816	0.946691	0.82585	0.0186574	0.0282604	0.269786	0.141265	0.0739897	0.826857	0.455808	0.0321804	0.0687239	0.262752	0.243999	0.127606	0.873547	0.360748
CG10903	7284.29	5060.29	3971.47	5786.31	4030.59	4886.22	4039.12	1883.16	0.694686	0.54521	0.794354	0.553327	0.670788	0.554498	0.258523	0.0682097	0.0140674	0.343842	0.0164442	0.098574	0.0140644	0.00325161	0.0662783	0.0484121	0.295251	0.117143	0.140507	0.269878	0.0427383
CG10904	5694.61	7594.36	9102.74	4542.55	6825.62	4897.9	5304.68	4292.35	1.33361	1.59848	0.797693	1.19861	0.860095	0.931526	0.753758	0.193471	0.0345205	0.372395	0.401033	0.560076	0.79628	0.387656	0.12389	0.0764975	0.307184	0.38425	0.324546	0.866059	0.335228
CG10907	10389.8	9719.24	9135.89	8596.08	10515.4	6633.3	8553.08	6097.7	0.935464	0.879317	0.827361	1.01209	0.638446	0.823223	0.586895	0.831772	0.678472	0.572475	0.96703	0.223554	0.543207	0.26437	0.315874	0.395107	0.377427	0.565793	0.200927	0.807447	0.287605
CG1091	37945.3	50604	46003.7	46065.3	45118.3	43928.6	42141.2	45962.4	1.33361	1.21237	1.21399	1.18904	1.15768	1.11058	1.21128	0.0313065	0.136864	0.144544	0.161276	0.2447	0.418545	0.201404	0.0427271	0.15833	0.203672	0.256606	0.209271	0.771731	0.260659
CG10914	9357.05	7340.19	8415.01	9002.42	6324.98	8396.12	7687.49	6161.67	0.784455	0.899322	0.9621	0.675959	0.897303	0.821571	0.658505	0.124816	0.527074	0.837844	0.020233	0.495199	0.125393	0.0364728	0.0942644	0.34056	0.462705	0.122909	0.302825	0.570904	0.132438
CG10915	16307.7	27244.6	30804	22582.2	15904.7	21357.2	14475.5	12408.8	1.67065	1.88892	1.38475	0.975288	1.30963	0.887649	0.760913	0.0198424	0.00488221	0.121627	0.912428	0.271731	0.618801	0.406494	0.0333431	0.0294536	0.193914	0.552122	0.219735	0.822633	0.343289
CG10916	21696.8	18088.8	27383.5	14102.4	15194	9484.25	17032.6	13321	0.833706	1.2621	0.649975	0.700288	0.437127	0.785027	0.613961	0.448173	0.343626	0.119875	0.131082	0.0143079	0.253783	0.119629	0.211255	0.267117	0.193326	0.238443	0.102409	0.690285	0.218509
CG1092	142293	163470	206983	116115	184304	112689	145912	135838	1.14883	1.45463	0.816025	1.29525	0.791948	1.02543	0.954635	0.493413	0.0785676	0.424878	0.285624	0.341488	0.90547	0.862666	0.225702	0.115987	0.328955	0.332239	0.247011	0.887204	0.486495
CG10927	4059.98	4042.72	4301.51	3532.14	4198.98	3469.71	3527.31	3601.63	0.995749	1.05949	0.86999	1.03424	0.854614	0.868802	0.887105	0.984893	0.793209	0.536045	0.880219	0.510986	0.58203	0.660531	0.352252	0.432788	0.364821	0.544638	0.308661	0.816433	0.426486
CG10932	98273.3	66508.4	52034.1	57933	52805.6	62711.8	53669.8	41616.6	0.67677	0.529484	0.589509	0.537335	0.638137	0.546128	0.423478	0.18292	0.0656044	0.117499	0.0687715	0.145294	0.08489	0.0744328	0.119644	0.106092	0.192059	0.189823	0.163328	0.504386	0.179646
CG10933	731.086	151.092	1111.92	847.045	469.522	606.017	1229.1	663.997	0.206668	1.52092	1.15861	0.642225	0.828927	1.6812	0.908234	0.0391531	0.437787	0.693769	0.286272	0.648167	0.140525	0.814737	0.0481677	0.306704	0.419232	0.332239	0.353007	0.587814	0.473796
CG10936	23690.4	54982.5	69391.2	47112.3	29108.8	35684.8	26897.1	30188.7	2.32087	2.92908	1.98866	1.22871	1.50629	1.13536	1.2743	0.00535297	0.000633075	0.0118978	0.476956	0.13111	0.689901	0.47588	0.0175307	0.0128923	0.118577	0.411781	0.156982	0.842882	0.368691
CG10948	12335.9	21433.8	18646.1	13943.4	16141	16985.7	14304.2	15767	1.73751	1.51153	1.1303	1.30845	1.37693	1.15955	1.27813	2.56837e-05	0.000177561	0.0979509	0.00486351	0.0096736	0.0521877	0.0138416	0.00182714	0.00721093	0.181371	0.0864219	0.102409	0.427206	0.0842515
CG10949	13289.1	17797.8	15801.6	17711.9	20372.4	13895.7	17135.9	15409.9	1.33928	1.18906	1.33281	1.53302	1.04565	1.28947	1.15959	0.0729647	0.319496	0.0809558	0.0279091	0.803006	0.166229	0.436355	0.0689695	0.256052	0.173207	0.136766	0.399949	0.609995	0.354459
CG10958	3298.59	7498.46	4604.38	5958.04	6369.03	6086.11	4685.93	6197.47	2.27323	1.39586	1.80624	1.93083	1.84506	1.42058	1.87882	0.00182946	0.0779653	0.00886877	0.0085664	0.00543769	0.156505	0.00480214	0.0107921	0.115601	0.108061	0.0979155	0.102409	0.597382	0.0517929
CG10959	1956.65	2333.17	2322.9	3488.71	3499.46	2469.33	2628.47	1790.07	1.19243	1.18718	1.78301	1.7885	1.26202	1.34335	0.914867	0.553569	0.584058	0.0490273	0.0533129	0.384272	0.255095	0.808792	0.241666	0.361748	0.149261	0.176457	0.263713	0.690482	0.472134
CG10960	10503	8021.33	7439.44	10238.5	9998.78	9888.63	8840.24	8716.94	0.763721	0.708318	0.974819	0.951996	0.941508	0.841689	0.82995	0.185917	0.305654	0.905152	0.772389	0.735619	0.362143	0.358346	0.120872	0.249784	0.479916	0.514599	0.380421	0.752878	0.324685
CG10962	22609.8	33392.9	44596.1	12524.7	20481.1	11974	19310.4	14643.3	1.47692	1.97242	0.55395	0.905849	0.529594	0.85407	0.647651	0.365618	0.0988958	0.207928	0.784606	0.187876	0.682882	0.411881	0.185615	0.132619	0.234903	0.518626	0.183879	0.840097	0.345646
CG10970	575.874	1283.12	5793.54	495.063	344.052	578.726	868.468	594.781	2.22813	10.0604	0.859673	0.597444	1.00495	1.50809	1.03283	0.125752	0.000253782	0.671043	0.124563	0.984511	0.0557611	0.872597	0.094666	0.00792185	0.411429	0.235092	0.446875	0.434031	0.488824
CG10973	6980	5095.39	6684.65	3589.03	683.817	3809.33	424.023	333.192	0.729999	0.957687	0.514187	0.0979681	0.545749	0.0607483	0.0477353	0.222182	0.853006	0.150727	0.00282046	0.224898	0.00223134	0.00881194	0.134473	0.449583	0.20596	0.0738426	0.201266	0.138939	0.0703444
CG10979	36925.5	36598.8	34057.5	39450.7	22879.8	38208.2	31051.5	28781	0.991153	0.92233	1.06839	0.619622	1.03474	0.840923	0.779435	0.952701	0.600316	0.649514	0.0317549	0.829224	0.307997	0.255357	0.344778	0.367569	0.403385	0.143509	0.408138	0.729257	0.283671
CG10984	18574.6	29483.3	29615.8	30246.1	25824.2	25086.6	20327.2	19955.2	1.58729	1.59442	1.62835	1.39029	1.35059	1.09435	1.07433	0.000957688	0.00111456	0.0106135	0.030945	0.015274	0.416864	0.586755	0.00850125	0.015809	0.112977	0.14238	0.102409	0.771731	0.402959
CG11000	2341.23	2962.28	4379.7	2944.39	1405.41	1895.05	1553.05	1209.61	1.26527	1.87068	1.25763	0.600288	0.809427	0.663347	0.516657	0.383287	0.00464056	0.281521	0.0815556	0.521729	0.126926	0.0904768	0.191293	0.0287376	0.267787	0.204239	0.311375	0.571157	0.194687
CG11007	20354.6	16395.9	17328.6	15667.2	15642.4	12856.3	17087.5	11940	0.805512	0.851336	0.769713	0.768493	0.631615	0.839489	0.5866	0.42118	0.554415	0.440576	0.334053	0.142932	0.514937	0.179312	0.202983	0.350715	0.334553	0.355945	0.162355	0.797576	0.253774
CG11023	210.138	667.347	970.107	219.773	230.186	31.9991	223.108	389.997	3.17576	4.61653	1.04585	1.09541	0.152277	1.06172	1.85591	0.0236982	0.117511	0.943932	0.879871	0.102272	0.89351	0.170662	0.0365585	0.144522	0.490454	0.544627	0.14232	0.88591	0.250453
CG11029	925.636	778.845	731.013	897.213	717.467	818.833	623.415	264.931	0.841417	0.789742	0.969294	0.775108	0.884617	0.673499	0.286215	0.679474	0.532587	0.927094	0.527182	0.731959	0.332935	0.115068	0.276832	0.342936	0.486069	0.432338	0.379593	0.741025	0.214403
CG1103	12927.7	15744.6	20024.1	9889.51	9274.97	9653.94	9497.84	5885.76	1.2179	1.54893	0.764988	0.717451	0.746765	0.734691	0.455284	0.256377	0.0430386	0.276994	0.15868	0.214657	0.228742	0.0437038	0.146935	0.0855651	0.266131	0.255118	0.196754	0.670621	0.142843
CG11030	18836.8	13386.8	14807.9	20555.5	15131.3	20078.9	15591.1	18447.3	0.710671	0.786113	1.09124	0.803285	1.06594	0.827694	0.979322	0.0676769	0.204782	0.599886	0.181442	0.688006	0.249209	0.900846	0.0659819	0.199058	0.386292	0.269635	0.366035	0.686153	0.49676
CG11034	699.827	855.355	467.796	5909.35	805.83	409.663	5044.51	602.896	1.22224	0.668445	8.44402	1.15147	0.585378	7.20824	0.861494	0.674015	0.52695	0.000180348	0.762207	0.410207	0.000156524	0.812514	0.275648	0.340537	0.0422591	0.512404	0.27317	0.0411078	0.47317
CG11035	3890.04	1520.64	2090.51	784.627	2942.51	2008.7	2916	1991.99	0.390906	0.5374	0.201702	0.756421	0.516369	0.749607	0.512075	0.0683826	0.156048	0.0254263	0.430025	0.139028	0.427515	0.210995	0.0663264	0.171864	0.130943	0.394763	0.160731	0.776496	0.265754
CG1104	22828.1	24193.9	22829.7	31140.9	22355.9	29039.4	23414.9	22252.3	1.05983	1.00007	1.36415	0.979313	1.27209	1.0257	0.974774	0.708302	0.999677	0.040145	0.895356	0.215742	0.891438	0.890431	0.284369	0.488451	0.143504	0.548196	0.197118	0.88591	0.493552
CG1105	23437	18513.9	16346.8	20551.8	18004.9	19013.9	23226.2	13856.6	0.789944	0.697477	0.876896	0.768225	0.811276	0.991006	0.591227	0.167463	0.0593875	0.521084	0.155464	0.260424	0.954513	0.0465257	0.113856	0.10147	0.360172	0.254063	0.215303	0.895308	0.145439
CG11050	40625	48065.3	47165	32973.6	41561.1	29823.5	43743.7	33433.3	1.18315	1.16098	0.811658	1.02304	0.734116	1.07677	0.822973	0.213992	0.340411	0.168625	0.888149	0.0813692	0.605085	0.286627	0.131602	0.265748	0.215498	0.546903	0.131252	0.8189	0.295515
CG11055	20324.2	29882.6	25092.5	29465.3	29711.1	35465.3	25062.7	33521.1	1.47029	1.23461	1.44976	1.46186	1.74498	1.23314	1.64932	0.0956808	0.391193	0.181361	0.122257	0.0172751	0.490385	0.0711552	0.0805839	0.287859	0.221755	0.234157	0.102409	0.794184	0.175967
CG11060	204.517	1155.21	463.868	242.466	421.326	334.578	221.304	284.502	5.64849	2.26811	1.18555	2.0601	1.63594	1.08208	1.39109	0.00746584	0.0466085	0.847367	0.0932991	0.42437	0.903134	0.569056	0.0203945	0.0895938	0.464999	0.21538	0.277522	0.887032	0.397641
CG11070	27027.9	33087.4	30548.1	35566.6	31759.9	39076.1	24366.7	34137.9	1.22419	1.13024	1.31592	1.17508	1.44577	0.901539	1.26306	0.158021	0.387554	0.078393	0.294694	0.0186285	0.516513	0.179666	0.109503	0.286423	0.172582	0.337606	0.102968	0.798125	0.253774
CG11071	1500.49	491.337	1413.56	3808.29	1315.95	1311.19	1987.82	1114.14	0.327451	0.942065	2.53802	0.877012	0.873841	1.32478	0.742517	0.0615912	0.875518	0.0011882	0.706273	0.726616	0.441497	0.507225	0.0625528	0.456398	0.0696045	0.494604	0.377903	0.780779	0.378004
CG11076	30670.6	23127.2	29754.3	35052.4	31607.7	34514.6	28476.7	27924.6	0.754053	0.970124	1.14287	1.03055	1.12533	0.928471	0.91047	0.0535324	0.82596	0.215043	0.844772	0.46943	0.672477	0.42663	0.0576145	0.443693	0.238635	0.535987	0.294627	0.836337	0.351123
CG11077	19034.6	14413.5	10659.3	10103.7	16193.7	12348.4	13454.2	12150.5	0.757225	0.559997	0.530809	0.850751	0.648735	0.70683	0.638339	0.423398	0.170061	0.157921	0.632768	0.257847	0.359566	0.340405	0.20359	0.18015	0.209956	0.469522	0.214266	0.751011	0.31901
CG11089	52963.4	27974.4	25030.7	61841.8	64085.6	75093.1	47828	71953.3	0.528183	0.472604	1.16763	1.21	1.41783	0.903039	1.35855	0.0273213	0.0170267	0.375417	0.276627	0.0722492	0.592776	0.139499	0.0398081	0.0531197	0.308222	0.327096	0.126945	0.817973	0.232713
CG1109	26609.2	28608.3	27819.2	36355.2	31123.5	32290	31121.5	30683.7	1.07513	1.04547	1.36626	1.16965	1.21349	1.16958	1.15312	0.426096	0.771715	0.000968356	0.0524161	0.0738618	0.223176	0.115374	0.204383	0.426211	0.0665065	0.175021	0.127496	0.664653	0.214717
CG11092	57144.1	59671.8	53422.8	75777.3	65575.2	69446.1	61972.3	62926.5	1.04423	0.934878	1.32607	1.14754	1.21528	1.08449	1.10119	0.76331	0.63896	0.059197	0.290816	0.250161	0.540469	0.544285	0.29881	0.381365	0.15731	0.335194	0.211518	0.807387	0.388983
CG11093	296.742	205.097	794.19	545.148	408.649	150.658	898.377	529.384	0.691163	2.67636	1.83711	1.37712	0.507705	3.02746	1.78398	0.593958	0.0780875	0.449921	0.512146	0.440264	0.00530271	0.258678	0.253235	0.115694	0.33531	0.42572	0.28304	0.199745	0.285302
CG11095	2133.41	2882.28	2743.13	1610.29	1262.03	2046.55	1093.87	692.161	1.35102	1.28579	0.754794	0.591554	0.959285	0.512734	0.324439	0.0826696	0.446012	0.310073	0.0559363	0.880161	0.0428123	0.0182885	0.0742347	0.309764	0.279637	0.179636	0.420717	0.395898	0.0954347
CG11103	6911.61	6519.56	7706.24	4262.9	5554.06	6713.1	6537.57	4861.36	0.943277	1.11497	0.616774	0.803584	0.971278	0.945882	0.703361	0.727103	0.513473	0.0237772	0.174558	0.819922	0.67385	0.0819771	0.289235	0.335146	0.130641	0.265807	0.405124	0.836679	0.186209
CG11107	61472.8	61306.4	50836.2	82241.6	71796.8	78480	62974.3	69725	0.997294	0.826971	1.33785	1.16794	1.27666	1.02443	1.13424	0.979567	0.154958	0.0131011	0.201993	0.0361578	0.819537	0.318955	0.351152	0.1713	0.119192	0.282989	0.10825	0.87212	0.310387
CG11110	6135.69	2472.23	2886.69	3646.59	3458.34	1493.75	5312.87	4041.74	0.402927	0.470475	0.594325	0.563644	0.243453	0.865896	0.658727	0.031599	0.0493875	0.163709	0.107505	0.0113622	0.588807	0.25972	0.042864	0.0921372	0.212972	0.223931	0.102409	0.817973	0.285462
CG11120	51198.8	77703.4	63649.6	66133.8	63160.2	66009.1	61117.2	51716.4	1.51768	1.24318	1.29171	1.23363	1.28927	1.19372	1.01011	0.00168995	0.0610379	0.092052	0.0951192	0.0742803	0.172457	0.936211	0.0105451	0.102622	0.178808	0.21669	0.127655	0.613672	0.506737
CG11122	35008.8	56502.1	37768.3	52541.3	43202.8	48900.3	36477.6	49846.6	1.61394	1.07882	1.5008	1.23406	1.3968	1.04195	1.42383	0.0220614	0.745091	0.0876766	0.345554	0.127504	0.890828	0.152705	0.0352374	0.41782	0.176098	0.361134	0.155116	0.88591	0.241572
CG11123	16811.3	13537	10886.1	16668.1	11107.8	17387.3	10144.5	10679.8	0.80523	0.647549	0.991483	0.660736	1.03426	0.603432	0.635276	0.211895	0.0537652	0.96182	0.0516704	0.859435	0.0360732	0.080573	0.131055	0.0960766	0.495453	0.174326	0.416572	0.375269	0.18567
CG11125	3601.08	4750.35	4159.93	5775.27	4731.59	4005.23	5027.33	3645.54	1.31915	1.15519	1.60376	1.31394	1.11223	1.39606	1.01235	0.145041	0.36475	0.0181961	0.091942	0.544585	0.0196419	0.942455	0.103604	0.276306	0.125349	0.213627	0.319522	0.304407	0.508582
CG11127	18184.6	28944.1	24088.7	28388.4	28952.8	24039.7	25406.9	26132.2	1.59168	1.32468	1.56112	1.59216	1.32198	1.39716	1.43705	0.00351639	0.0311431	0.00472523	0.00568115	0.0660987	0.0198737	0.0230518	0.0144174	0.0725411	0.0952464	0.0881717	0.123713	0.304407	0.106548
CG11134	12297	8404.47	7480.42	10004.1	10369.3	8099.33	7789.98	7001.33	0.683456	0.608312	0.813539	0.843236	0.658642	0.633485	0.569352	0.389071	0.288223	0.637137	0.663114	0.345413	0.31382	0.344637	0.193269	0.241929	0.399243	0.480068	0.24874	0.732488	0.320269
CG11137	20705.5	15750.5	12302.6	18528.2	11591	15109.6	14158.3	9637.75	0.760693	0.594171	0.894846	0.559804	0.729737	0.683792	0.465468	0.414934	0.165561	0.706904	0.137933	0.334892	0.302321	0.146783	0.201298	0.177725	0.422364	0.241399	0.245065	0.727191	0.23783
CG11138	30728.6	48865.5	36931.3	37521.8	48686.8	35232	37653.5	51357.9	1.59023	1.20185	1.22107	1.58442	1.14655	1.22536	1.67134	0.000423936	0.110192	0.0834224	0.00768792	0.130302	0.163091	0.000666153	0.00586399	0.139706	0.174523	0.0972365	0.156755	0.606205	0.0182073
CG11141	28965.2	33806.9	39546.8	32036.9	32536.4	28333.6	39455.8	31719.6	1.16715	1.36532	1.10605	1.12329	0.978194	1.36218	1.09509	0.383342	0.109761	0.574116	0.511963	0.907097	0.0879046	0.679671	0.191293	0.139546	0.377854	0.42572	0.427564	0.507076	0.43253
CG11148	128972	158576	166945	146971	190038	169903	143786	169334	1.22953	1.29442	1.13955	1.47348	1.31736	1.11485	1.31294	0.147915	0.0713746	0.343574	0.0354125	0.0527044	0.499139	0.114698	0.104936	0.110431	0.295236	0.150181	0.117548	0.794952	0.2141
CG1115	47271.8	47673.6	46610.3	45356.8	48782.6	34462.3	58180.2	39288.5	1.0085	0.986006	0.95949	1.03196	0.729024	1.23076	0.831119	0.976841	0.961504	0.886034	0.916005	0.355387	0.492166	0.635354	0.350399	0.479021	0.475128	0.553133	0.252457	0.794184	0.419917
CG11151	18125.5	14878.6	17092.7	14013.9	12302.9	10928	14407	10378.1	0.820868	0.943018	0.773159	0.678763	0.602909	0.794846	0.572571	0.487346	0.819825	0.381428	0.250363	0.133819	0.447322	0.190279	0.224005	0.441565	0.310841	0.312142	0.158308	0.781468	0.257814
CG11155	1562.96	3389.88	11071.7	1065.46	1949.69	1288.78	1148.85	1845.92	2.16888	7.0838	0.681692	1.24744	0.824578	0.735049	1.18104	0.0267112	0.00129205	0.426183	0.512262	0.636654	0.50235	0.684406	0.0392484	0.0163707	0.329453	0.425738	0.349302	0.79624	0.433891
CG11158	2691.98	816.893	1455.79	1287.22	2176.71	1685.49	2637.69	2286.52	0.303454	0.540787	0.478167	0.808589	0.626116	0.97983	0.849381	0.073472	0.214533	0.185322	0.589494	0.29601	0.954189	0.727492	0.0691373	0.205176	0.223229	0.455328	0.229264	0.895308	0.447433
CG1116	12873.9	13843.1	13317.9	16774.7	13819.3	12842.8	14424.9	10599.6	1.07529	1.03449	1.303	1.07343	0.997586	1.12048	0.823342	0.62201	0.814393	0.11328	0.682376	0.987221	0.485627	0.344417	0.261248	0.440176	0.190046	0.486389	0.447552	0.792904	0.320269
CG11163	17615.9	29678.7	33916.5	10652	20218.1	19644.7	16124.4	16051.5	1.68477	1.92533	0.60468	1.14772	1.11516	0.915331	0.91119	0.00596641	0.00918	0.0103564	0.460728	0.352081	0.434897	0.489601	0.0183764	0.0385496	0.112977	0.4047	0.251161	0.779151	0.373184
CG11164	7020.28	9999.45	7482.34	6663.98	7975.61	6898.8	6601.04	3707.12	1.42437	1.06582	0.949247	1.13608	0.982696	0.940282	0.528059	0.0051284	0.541745	0.486688	0.388681	0.824242	0.697557	0.00143414	0.0171636	0.346097	0.347874	0.379628	0.406375	0.846284	0.0288727
CG11168	11683.9	16840.9	13975.4	13238.8	11283.1	11416.3	11883.4	13595	1.44137	1.19612	1.13308	0.965698	0.977091	1.01707	1.16356	0.011355	0.0673055	0.137167	0.768577	0.857381	0.848692	0.139028	0.0250053	0.107301	0.200512	0.513742	0.416572	0.876751	0.232713
CG11170	6252.3	7728.88	8292.52	6500.31	7636.17	7316.68	7171.27	5258.04	1.23617	1.32631	1.03967	1.22134	1.17024	1.14698	0.840976	0.392577	0.361596	0.888721	0.441445	0.577877	0.603793	0.635767	0.194326	0.27516	0.475956	0.398218	0.330237	0.8189	0.420092
CG11178	16046.7	20160	16017.3	21156.9	22373.7	19480.5	19465.8	18611	1.25633	0.99817	1.31846	1.39429	1.21399	1.21307	1.1598	0.00335822	0.973257	0.0434113	6.81093e-06	0.058721	0.000113601	0.00239674	0.0141375	0.481951	0.145186	0.00958819	0.120364	0.0379014	0.03571
CG11180	9959.03	4082.13	4973.35	8276.35	9099.72	11091.4	9437.18	11018.7	0.409892	0.499381	0.83104	0.913716	1.1137	0.947601	1.10641	0.00269387	0.00647734	0.24412	0.529153	0.554446	0.739751	0.536548	0.0128172	0.0336988	0.251275	0.433191	0.322592	0.854854	0.386542
CG11188	20357.7	11012	13199.6	24751.4	24944	26453	24209.8	23178.3	0.540926	0.648386	1.21583	1.22529	1.29941	1.18922	1.13855	0.00230436	0.0264284	0.105777	0.0874287	0.0774676	0.104405	0.300183	0.0119382	0.066425	0.185538	0.209363	0.129952	0.537645	0.30276
CG11190	46458.3	38195.1	41162.2	46931.6	44787.2	36516.9	50420.4	41985.5	0.822138	0.886003	1.01019	0.96403	0.786016	1.08528	0.903726	0.3255	0.49416	0.962068	0.822374	0.247842	0.645957	0.631662	0.171448	0.32814	0.495475	0.529657	0.210603	0.829647	0.418517
CG11200	7609.31	8702.13	5990.49	9623.93	9112.09	8043.97	10569.6	6521.59	1.14362	0.787258	1.26476	1.19749	1.05712	1.38904	0.857055	0.528687	0.305472	0.216171	0.369044	0.791197	0.0919364	0.549018	0.235489	0.249688	0.238882	0.371482	0.396954	0.51507	0.390751
CG11208	46960.6	54826	39705.9	43600.6	62760.9	50876.8	54059.9	56344.3	1.16749	0.845515	0.928449	1.33646	1.08339	1.15117	1.19982	0.0580001	0.0868461	0.434062	0.0114331	0.36063	0.282553	0.0691346	0.0602136	0.123455	0.332587	0.104775	0.254583	0.709053	0.17398
CG11210	33225.8	42888	41790.3	35722.2	37716.9	38375.9	32484.9	41532.5	1.29081	1.25777	1.07513	1.13517	1.155	0.977702	1.25001	0.0527866	0.0986192	0.600381	0.339179	0.266498	0.872474	0.159431	0.0571844	0.132454	0.386526	0.358	0.217383	0.88216	0.245378
CG11221	8.96628	1.17857	1.25937	1.6398	2690.49	1.36615	78.86	38.6656	0.131445	0.140456	0.182886	300.068	0.152366	8.79518	4.31233	0.506518	0.510833	0.531425	0.145792	0.516528	0.174104	0.0761094	0.229436	0.334243	0.363072	0.24741	0.310352	0.615188	0.181643
CG1124	1730.81	31056.7	22927.4	37526.8	5595.59	5612.36	24514.1	1623	17.9435	13.2467	21.6817	3.23294	3.24263	14.1634	0.937712	4.57638e-05	0.00369831	0.00210395	0.0874322	0.0836677	0.0210693	0.948464	0.00228509	0.0260343	0.0773801	0.209363	0.132604	0.306781	0.51029
CG11241	427.687	470.604	1007.27	1105.47	672.166	967.464	811.997	576.165	1.10035	2.35515	2.58476	1.57163	2.26208	1.89858	1.34716	0.840879	0.135355	0.0324071	0.471649	0.0977923	0.353567	0.540554	0.318128	0.157197	0.137781	0.409067	0.140017	0.749627	0.388085
CG11242	27901.5	23480.1	31777.9	18079.1	19642.5	17197.7	21771.5	15432.8	0.841535	1.13893	0.647963	0.703994	0.616372	0.780297	0.553118	0.11639	0.243632	0.0225211	0.0180497	0.00395613	0.127342	0.0058841	0.0904561	0.220247	0.129268	0.119734	0.102409	0.571157	0.0574101
CG11247	10595.6	20369.6	20976.6	10909.7	4987.06	9857.8	4783.4	3404.96	1.92245	1.97974	1.02964	0.470671	0.930365	0.45145	0.321355	0.00658309	0.00330115	0.922342	0.0438042	0.841119	0.038985	0.0424129	0.0193084	0.0244454	0.485092	0.161868	0.411725	0.387587	0.141392
CG11248	4981.53	6779.22	5504.75	6044.25	5660.86	7869.74	6439.06	5142.04	1.36087	1.10503	1.21333	1.13637	1.57979	1.29259	1.03222	0.129913	0.556227	0.357112	0.50837	0.105231	0.178084	0.883804	0.0964911	0.351217	0.300262	0.424558	0.143565	0.616901	0.491852
CG11255	68648.3	54372.2	56593.4	79825.7	54980.9	70981.2	61400.4	45555.2	0.79204	0.824397	1.16282	0.800908	1.03398	0.89442	0.663603	0.340067	0.417273	0.418753	0.335682	0.863976	0.640079	0.193504	0.176472	0.298454	0.326441	0.356482	0.416572	0.828389	0.259029
CG11257	6515.44	6111.34	7102.64	4273.38	5694.99	4222.07	5398.49	4327.2	0.937978	1.09012	0.655885	0.874076	0.64801	0.828569	0.664146	0.848023	0.774762	0.271708	0.661708	0.247689	0.565869	0.362369	0.319909	0.427377	0.263711	0.479623	0.210603	0.813163	0.326396
CG11261	11264.5	10387.9	12003.7	9421.06	8475.98	9356.85	12419	9188.08	0.922181	1.06562	0.83635	0.752451	0.83065	1.10249	0.815667	0.649322	0.747224	0.407514	0.160956	0.396491	0.544254	0.376382	0.268562	0.418287	0.321383	0.256447	0.267776	0.807447	0.331422
CG11263	11343	10402.3	9761	10905.8	7733.15	7462.16	10138.5	7264.35	0.917069	0.860531	0.96146	0.681755	0.657864	0.893807	0.640426	0.775159	0.63763	0.898367	0.311134	0.259078	0.720295	0.340411	0.301323	0.380925	0.478334	0.345784	0.214693	0.851161	0.31901
CG11266	78129.4	96845.7	70324.3	95799.5	80187.6	82302.4	73792.9	76745.9	1.23956	0.900101	1.22617	1.02634	1.05341	0.944496	0.982293	0.00622453	0.163562	0.080498	0.694909	0.395441	0.341184	0.801801	0.0188568	0.176377	0.173141	0.491406	0.267459	0.744681	0.469559
CG11267	40023.4	20129.5	29449.9	35357.4	33772.8	31566.3	40849.9	27081.2	0.502944	0.735818	0.88342	0.843828	0.788698	1.02065	0.676634	0.000936123	0.0380697	0.489159	0.180771	0.0930417	0.882082	0.0112329	0.00843373	0.0802775	0.34866	0.269392	0.137757	0.883085	0.0768818
CG11279	7319.06	2007.94	4669.58	3270.16	4347.69	2796.57	6492.18	5197.89	0.274344	0.638004	0.446801	0.594023	0.382095	0.887024	0.710186	0.0202879	0.251055	0.0535589	0.150058	0.0398615	0.70955	0.367627	0.0336687	0.22364	0.153498	0.24967	0.109876	0.847908	0.328235
CG11284	15864	21439	20906.9	22199.1	22850.8	22997	20465.2	24384.6	1.35142	1.31788	1.39933	1.44042	1.44963	1.29003	1.5371	0.0585811	0.0161484	0.0649396	0.00338096	0.0185409	0.0519458	0.00477272	0.0605867	0.0517481	0.16261	0.0755766	0.102963	0.427206	0.0517697
CG1129	34237.1	31221.3	39907.6	25487	32930.7	28506.3	32144.1	26441.5	0.911914	1.16562	0.744425	0.961843	0.832614	0.938869	0.772306	0.635371	0.427841	0.213305	0.839057	0.363348	0.745061	0.320969	0.264436	0.302352	0.238007	0.53378	0.255713	0.855969	0.311049
CG11306	39129.1	34787.5	33929.1	38032.7	38800.3	37646	39401.1	41343.5	0.889044	0.867106	0.971979	0.991597	0.962098	1.00695	1.05659	0.503434	0.43098	0.856266	0.958396	0.830992	0.968607	0.767221	0.228593	0.303945	0.468076	0.564051	0.408702	0.895776	0.458238
CG11307	4821.74	5264.13	4776.96	4362.88	3177.74	5354.17	3840.14	3006.37	1.09175	0.990713	0.904835	0.659045	1.11042	0.796422	0.623503	0.575342	0.94437	0.55681	0.0324154	0.500768	0.176764	0.0441926	0.247757	0.474297	0.372353	0.144778	0.304973	0.616248	0.143104
CG11309	14358.1	9248.56	10992.4	11566.7	10317.9	11024.2	11148.8	9255.87	0.644133	0.765589	0.805585	0.718613	0.767804	0.77648	0.644642	0.0639877	0.272987	0.30621	0.113294	0.228781	0.292363	0.116406	0.0638436	0.234827	0.278354	0.228592	0.202886	0.719843	0.215926
CG11321	525.718	1517.24	1769.44	1127.03	2409.08	715.021	1241.07	1482.18	2.88603	3.36576	2.1438	4.58246	1.36008	2.36071	2.81934	0.0373165	0.0852716	0.160035	0.0778014	0.622727	0.182246	0.046289	0.0470511	0.122071	0.211299	0.200139	0.3447	0.620941	0.145272
CG11329	7750.81	6258.8	6253.15	8801.33	4840.77	6536.56	6406.77	3791.61	0.807504	0.806774	1.13554	0.62455	0.843339	0.826594	0.489189	0.418787	0.420111	0.694354	0.139724	0.521778	0.469082	0.113381	0.202151	0.299595	0.419296	0.242577	0.311375	0.786978	0.212892
CG11334	8768.76	8902.41	5879.35	9686.98	8749.37	10392.7	7088.92	8991.89	1.01524	0.670488	1.10471	0.997788	1.18519	0.808428	1.02545	0.930493	0.0177753	0.44853	0.984137	0.123431	0.11146	0.844397	0.338926	0.0544272	0.334783	0.5707	0.153199	0.548405	0.481697
CG11337	11401.2	10377.7	8416.63	20234.3	15306.6	21723.3	13176.4	16888.7	0.910228	0.738225	1.77476	1.34255	1.90535	1.1557	1.48131	0.702471	0.293974	0.0370457	0.160547	0.013886	0.532804	0.116271	0.282918	0.244433	0.140624	0.256163	0.102409	0.804795	0.215926
CG11342	2227.73	2052.19	2565.58	1725.87	2813.98	2020.07	2335.2	2395.83	0.921203	1.15166	0.774721	1.26316	0.906785	1.04824	1.07546	0.647484	0.552894	0.251562	0.119411	0.359751	0.665443	0.498342	0.268196	0.350372	0.254853	0.232274	0.25426	0.83494	0.375708
CG11357	74268.6	123451	137791	114463	85200.8	117168	86380.5	58324.4	1.66222	1.85531	1.5412	1.1472	1.57763	1.16308	0.785317	0.0441291	0.0148779	0.104189	0.643524	0.12631	0.593196	0.540442	0.0515442	0.0494809	0.184684	0.473354	0.154509	0.817973	0.388085
CG11360	19466.5	34069.2	34181.2	16199.3	11206.1	15088.6	7752.98	6308.21	1.75014	1.7559	0.832162	0.57566	0.775108	0.398273	0.324055	0.00272932	0.00280461	0.507788	0.0424608	0.383865	0.0066199	0.0136223	0.0128891	0.0228694	0.355532	0.160431	0.263503	0.207586	0.0841108
CG11367	7349.22	7701.63	8143.68	9562.46	8113.79	11088.6	7391.06	9039.15	1.04795	1.1081	1.30115	1.10403	1.50881	1.00569	1.22995	0.755488	0.390176	0.0484588	0.571037	0.037964	0.962415	0.154772	0.296779	0.287439	0.149135	0.448381	0.109071	0.895308	0.242646
CG11374	2500.38	4130.92	2748.73	2376.8	2841.54	2483.4	1751.65	1600.09	1.65212	1.09933	0.950575	1.13644	0.993211	0.700553	0.639937	0.00318768	0.647893	0.7855	0.541502	0.974068	0.0399919	0.0472826	0.0138207	0.384437	0.446998	0.437461	0.444362	0.389057	0.146339
CG11376	32031.4	67090.4	69658.5	37134	38957	43014.7	29356.9	29541.4	2.09452	2.1747	1.1593	1.21621	1.34289	0.916504	0.922266	0.00535698	0.00236059	0.520176	0.430079	0.22512	0.741459	0.795344	0.0175307	0.0216866	0.359925	0.394763	0.201266	0.85524	0.467328
CG11377	27147.8	19666	22148.4	19989	25770.1	21960.9	22792.5	18589.5	0.724405	0.815844	0.736302	0.94925	0.808938	0.839571	0.684752	0.0817773	0.190973	0.0870431	0.744971	0.200942	0.308782	0.0831548	0.0738832	0.191238	0.176098	0.506564	0.190337	0.729257	0.186551
CG11378	189.984	35.3465	172.127	274.4	101.623	54.6429	869.672	195.237	0.186049	0.906006	1.44433	0.534903	0.287618	4.5776	1.02765	0.209813	0.912488	0.502081	0.465931	0.278188	0.0542951	0.970629	0.130221	0.46653	0.353567	0.407421	0.222388	0.431095	0.514906
CG11388	5606.8	9917.97	7203.65	7498.62	8384.1	7499.09	6839.86	6515.39	1.76892	1.28481	1.33742	1.49535	1.3375	1.21992	1.16205	0.00733615	0.305427	0.0552645	0.0260852	0.0543737	0.205089	0.403138	0.020199	0.249688	0.154507	0.134816	0.118088	0.647211	0.34193
CG11395	540.28	280.739	800.355	559.033	466.511	591.431	702.653	345.126	0.519617	1.48137	1.03471	0.863461	1.09467	1.30053	0.63879	0.308776	0.400952	0.9393	0.769329	0.842254	0.60018	0.523083	0.165344	0.291867	0.489239	0.513742	0.412059	0.818258	0.382162
CG11396	7823.8	8396.87	10171.7	6537.12	6923.17	7409.14	6068.53	6367.88	1.07325	1.3001	0.835543	0.884886	0.947	0.77565	0.813912	0.572376	0.0283316	0.212284	0.421844	0.723572	0.0867793	0.184022	0.247294	0.0687452	0.237467	0.39186	0.377001	0.506463	0.25486
CG11398	3516.8	5432.08	4288.8	4247.79	3042.22	3904.42	3751.36	2594.41	1.54461	1.21952	1.20786	0.865054	1.11022	1.0667	0.737719	0.0417947	0.172897	0.329347	0.355109	0.572116	0.706448	0.162974	0.049918	0.181677	0.288971	0.364242	0.328428	0.847475	0.246479
CG11399	40629.2	51259	34854.5	54401.5	60693.4	57856.5	42933.1	61600.9	1.26163	0.857867	1.33897	1.49384	1.42401	1.0567	1.51617	0.234622	0.433884	0.128171	0.027184	0.0326135	0.823896	0.0384319	0.138726	0.305187	0.196425	0.135896	0.106334	0.872457	0.135221
CG1140	79073.9	63880.5	41285.9	79473	88325.1	95626.6	89751.9	83294.7	0.807858	0.522118	1.00505	1.11699	1.20933	1.13504	1.05338	0.15383	0.00491536	0.966215	0.343806	0.181877	0.416621	0.719358	0.107529	0.0294721	0.496434	0.360275	0.181554	0.771731	0.444696
CG11403	20684.3	18896.1	15688.4	28500.7	23741.4	26233.5	28038.4	22861.8	0.913546	0.758466	1.37789	1.1478	1.26828	1.35554	1.10527	0.122459	0.00119708	0.000625324	0.0604651	0.00316087	0.0184647	0.0982095	0.0933384	0.0160883	0.0566122	0.181828	0.102409	0.302035	0.201944
CG11409	579.024	519.813	939.383	890.228	352.181	813.49	951.728	442.506	0.89774	1.62236	1.53746	0.608231	1.40493	1.64368	0.764227	0.816112	0.261258	0.295014	0.371811	0.528298	0.153386	0.615821	0.312096	0.229137	0.273947	0.372532	0.313846	0.595745	0.412995
CG11412	9986.58	10120.8	11051.5	11476.6	15702.3	11685.4	15228.2	16943.6	1.01344	1.10664	1.1492	1.57234	1.17011	1.52487	1.69664	0.94612	0.610612	0.441452	0.0145903	0.382015	0.0313414	0.0192448	0.34312	0.371574	0.334783	0.112768	0.262865	0.352756	0.0980963
CG11414	29728.6	30570.1	28246.5	39930.7	42557.7	42602.3	41011.7	51273.4	1.02831	0.950144	1.34318	1.43154	1.43304	1.37954	1.72472	0.885557	0.808808	0.172213	0.0650346	0.103388	0.126767	0.0209127	0.328524	0.438365	0.217226	0.18615	0.142811	0.571157	0.1019
CG11417	13228.9	10760.2	10479.5	27347.3	20256.5	27571.7	17647.2	18656.8	0.813388	0.792165	2.06724	1.53123	2.0842	1.33399	1.41031	0.368957	0.313746	0.002666	0.0307699	0.00716316	0.155358	0.131918	0.186702	0.253361	0.0827138	0.14235	0.102409	0.595807	0.228277
CG11418	8193.95	7785.88	6780.96	13153.3	11396.3	11214.6	11729.6	11858.4	0.950198	0.827557	1.60525	1.39082	1.36864	1.43149	1.44721	0.769872	0.356086	0.018319	0.0744201	0.120452	0.033059	0.0683461	0.30011	0.272892	0.125349	0.197196	0.15183	0.364051	0.172728
CG1142	13931.1	8720.6	12405.5	11133.8	11641.5	9266.9	13257.8	9348.95	0.625979	0.890487	0.799205	0.835648	0.665193	0.951663	0.671083	0.122276	0.639567	0.367221	0.464213	0.131436	0.849012	0.227158	0.0932245	0.38155	0.304876	0.406738	0.156982	0.876751	0.273288
CG11423	1385.95	2506.56	2602.01	1453.48	2074.88	1902.86	897.202	2208.71	1.80855	1.87742	1.04873	1.49708	1.37296	0.647356	1.59365	0.20855	0.0527434	0.899165	0.221385	0.49221	0.322649	0.198009	0.129825	0.0952878	0.478334	0.294516	0.301752	0.735769	0.259726
CG11426	130151	63356.9	71270.6	64874.7	73057	85362.5	88832.1	96449.1	0.486796	0.5476	0.498458	0.561325	0.655873	0.682532	0.741056	0.0893137	0.121158	0.0940536	0.132608	0.244081	0.231059	0.423097	0.0775106	0.147281	0.178808	0.238767	0.20921	0.672357	0.34984
CG11436	19232.2	16819.8	13337.1	23849.8	26380.8	22042.4	23519.3	24641.9	0.874562	0.693479	1.2401	1.3717	1.14612	1.22291	1.28128	0.350007	0.0249401	0.141427	0.0176358	0.213077	0.179585	0.0763318	0.180165	0.0648384	0.201923	0.119241	0.196125	0.619066	0.181994
CG11444	89496.4	38458.9	48295.6	53683.6	59948.8	49773.2	71742.6	54138	0.429726	0.539637	0.599841	0.669845	0.556147	0.801625	0.604918	0.0743814	0.137242	0.185255	0.267131	0.14316	0.505197	0.282461	0.0695965	0.158667	0.223216	0.320956	0.162355	0.79624	0.294165
CG11447	3005.77	2838.22	2909.47	1972.79	1650.05	1484.73	1677.28	1265.46	0.944258	0.967963	0.656336	0.548961	0.493959	0.55802	0.421011	0.857087	0.919585	0.292714	0.167268	0.151156	0.166821	0.155818	0.321918	0.46842	0.273369	0.260118	0.166243	0.609995	0.243334
CG11448	17459.2	23792.2	24341.7	21073.8	15954.9	17502.2	16116.9	16283	1.36273	1.39421	1.20704	0.913839	1.00247	0.923119	0.932632	0.0796578	0.0956177	0.306267	0.669424	0.990672	0.709201	0.759883	0.0724571	0.130676	0.278354	0.481797	0.448374	0.847908	0.4559
CG11454	34689.2	22455.8	24275	21634.2	26219.8	18909.4	31516.3	22840.8	0.647345	0.699786	0.623658	0.755849	0.545109	0.908533	0.658443	0.259273	0.331412	0.23488	0.439871	0.15812	0.779745	0.375277	0.148003	0.261793	0.246438	0.397667	0.168716	0.860997	0.331086
CG11455	66439.6	54890.7	65392.9	42273.9	49819	37270.8	48988.9	37866	0.826175	0.984247	0.636276	0.749839	0.560973	0.737345	0.569931	0.372307	0.946668	0.155918	0.245956	0.0543679	0.225113	0.105016	0.187822	0.474786	0.209576	0.308944	0.118088	0.666356	0.20829
CG11456	4793.71	4387.71	3905.33	3635.2	4828.51	3538.34	3968.72	2657.42	0.915305	0.814678	0.758328	1.00726	0.73812	0.827901	0.554356	0.65953	0.444032	0.320983	0.980068	0.300476	0.477137	0.0958498	0.271169	0.309113	0.28465	0.569805	0.231449	0.79096	0.199604
CG1146	66593.5	129547	100485	85060.1	69877.3	84089.5	60295.6	67164.9	1.94533	1.50893	1.2773	1.04931	1.26273	0.905428	1.00858	0.000777604	0.0171736	0.271411	0.768706	0.189967	0.605647	0.96386	0.00765328	0.0533897	0.263634	0.513742	0.184759	0.8189	0.513752
CG11474	3982.55	5347.22	4138.78	7302.75	5392.8	4986.06	6820.68	5679.54	1.34266	1.03923	1.83369	1.35411	1.25198	1.71264	1.42611	0.0814437	0.834437	0.00964795	0.13936	0.257365	0.00492267	0.0761036	0.0737234	0.443945	0.111515	0.242472	0.214	0.198434	0.181643
CG11475	403.506	650.774	684.18	298.72	368.034	1050.38	701.357	983.824	1.6128	1.69559	0.740312	0.912089	2.60313	1.73816	2.43819	0.506406	0.215637	0.642947	0.865156	0.0136122	0.272787	0.0429622	0.229436	0.205671	0.401369	0.541413	0.102409	0.702928	0.141999
CG11486	39819.9	80586	74156.8	60666.4	58985.1	56837.1	46061.9	59015.1	2.02376	1.8623	1.52352	1.4813	1.42735	1.15676	1.48205	0.00132348	0.00812305	0.0666945	0.0674745	0.0632124	0.493957	0.0906363	0.00980546	0.0370763	0.16313	0.188667	0.122169	0.794345	0.194726
CG11490	13214.2	17863.1	14445.4	12773.6	17661.2	15034	14930.1	17160.8	1.35181	1.09318	0.966658	1.33653	1.13772	1.12985	1.29867	0.0134828	0.205231	0.74958	0.0089027	0.3097	0.153372	0.00275829	0.0273273	0.199393	0.435707	0.100244	0.235307	0.595745	0.0389858
CG11504	15616.4	25296.6	23825.9	28493	28086.7	25889	24450.2	31162.1	1.61987	1.5257	1.82455	1.79854	1.6578	1.56567	1.99547	0.0237705	0.109595	0.0279794	0.00763094	0.022209	0.0528962	0.00972807	0.0365585	0.1395	0.133188	0.0969958	0.1035	0.427206	0.0722105
CG11505	69715	126195	103721	125262	103127	124752	86002.8	111702	1.81015	1.48778	1.79677	1.47927	1.78946	1.23364	1.60227	0.0240501	0.138077	0.0268772	0.154805	0.0229672	0.499695	0.124688	0.0367844	0.159166	0.133127	0.253858	0.1035	0.795183	0.222335
CG11509	1917.55	8007.45	9414.66	3355.73	2892.81	2115	1653.21	2231.62	4.17588	4.90974	1.75001	1.5086	1.10297	0.862151	1.16379	8.57276e-05	0.00625928	0.114819	0.254075	0.811073	0.734647	0.728361	0.00293559	0.0331712	0.190811	0.313877	0.402558	0.854419	0.447677
CG11523	14188.5	12768.8	14587.3	14762	12021.5	11990.5	14147.1	13366.3	0.899946	1.02811	1.04042	0.847272	0.845088	0.997087	0.942058	0.5172	0.853001	0.78775	0.378312	0.336759	0.98634	0.747577	0.231955	0.449583	0.447676	0.375152	0.245595	0.897562	0.452464
CG11526	49465.2	64514.1	62745.7	59641.2	70016.3	66985.8	53169.3	73669.3	1.30423	1.26848	1.20572	1.41546	1.3542	1.07488	1.48932	0.12124	0.231445	0.355739	0.0535926	0.0779379	0.702945	0.0568765	0.0927818	0.214289	0.300097	0.176866	0.130128	0.846284	0.160339
CG11534	16575.8	21987.3	19626.3	13868.4	17656.2	12459	16894.6	13221.2	1.32647	1.18403	0.836664	1.06518	0.751638	1.01923	0.797621	0.182082	0.419518	0.490584	0.772954	0.281977	0.93101	0.463263	0.119455	0.299394	0.349152	0.514748	0.223678	0.892744	0.363623
CG11537	22578.8	27251.7	28178.6	25711	31216.1	30781.7	25463.1	28900.4	1.20696	1.24801	1.13872	1.38254	1.3633	1.12774	1.27998	0.314975	0.228343	0.48402	0.176289	0.104614	0.550628	0.271178	0.16757	0.212689	0.34721	0.266938	0.143265	0.808721	0.289495
CG11539	3973.49	3046.75	4773.85	2799.53	2700.68	3092.62	3641.41	2791.56	0.76677	1.20142	0.704551	0.679676	0.778312	0.916426	0.702546	0.119307	0.268717	0.250468	0.0620492	0.230719	0.521213	0.0918517	0.0918834	0.232658	0.254391	0.18397	0.203779	0.799565	0.196112
CG11555	8263.71	5837.31	7918.7	7489.17	7127.86	5467.53	6182.94	3575.37	0.706379	0.95825	0.906272	0.86255	0.661632	0.748204	0.432659	0.370895	0.90403	0.789805	0.699266	0.312504	0.443636	0.184779	0.187379	0.46368	0.448103	0.492873	0.23608	0.780779	0.255651
CG11560	5173.41	7030.03	6512.05	4828.57	6538.62	6756.71	5296.72	5802.22	1.35888	1.25875	0.933344	1.26389	1.30605	1.02384	1.12155	0.115995	0.128365	0.695684	0.135883	0.0939862	0.87974	0.532116	0.0902237	0.152287	0.419606	0.240008	0.138248	0.883085	0.385071
CG11562	17160.3	6874.59	6835.57	10829.7	9366.25	10954.7	14186.9	9322.7	0.400609	0.398335	0.631087	0.545808	0.638374	0.826728	0.54327	0.108203	0.103363	0.301701	0.205439	0.302574	0.62152	0.294615	0.0867832	0.135363	0.27612	0.285437	0.232285	0.823161	0.29956
CG11563	16295.5	4520.25	7488.1	11438.3	8348.3	11293.9	10426	8566.57	0.277392	0.459519	0.701931	0.512306	0.693066	0.63981	0.525701	0.013104	0.0477495	0.221763	0.0672278	0.222029	0.162918	0.131851	0.0268972	0.090928	0.241044	0.188667	0.200376	0.606205	0.228277
CG11566	1121.83	951.809	656.401	575.039	699.82	549.879	923.114	784.768	0.848447	0.585119	0.512592	0.623823	0.490164	0.822868	0.699545	0.753956	0.36507	0.305726	0.379644	0.322479	0.671208	0.566465	0.296384	0.276386	0.278236	0.375734	0.239656	0.836337	0.396788
CG11576	6052.46	5305.6	3782.31	6246.55	7581.26	6781.3	6589.31	6328.26	0.876601	0.624922	1.03207	1.25259	1.12042	1.0887	1.04557	0.344069	0.0281762	0.8849	0.143188	0.253501	0.484333	0.717626	0.177957	0.0687139	0.474803	0.245333	0.212324	0.79279	0.44435
CG11577	80096	45597.6	46554	56992.5	76566.8	57445.1	64378.9	43297.8	0.569287	0.581228	0.711553	0.955939	0.717203	0.803772	0.540574	0.154632	0.167964	0.328551	0.893424	0.34486	0.531907	0.211599	0.107875	0.179101	0.28868	0.547744	0.24865	0.804668	0.265844
CG11583	19545.9	8787.46	13172.1	15071.5	17749.8	17710.1	21128.5	21276.1	0.449581	0.673905	0.771082	0.908106	0.906078	1.08097	1.08852	0.00267251	0.018641	0.0835266	0.535226	0.554621	0.611645	0.530069	0.0127841	0.0555782	0.174566	0.434522	0.322592	0.821125	0.38434
CG11586	13982.4	13545.8	13758.6	12414.4	12139.7	9635.62	12381.3	7440.02	0.968774	0.983994	0.887853	0.86821	0.689123	0.885486	0.532097	0.912002	0.960061	0.706539	0.668673	0.300302	0.698667	0.217155	0.334732	0.478555	0.422237	0.481759	0.23143	0.846284	0.269032
CG11590	27706.4	24551.1	25812.8	19722.1	18917.6	13783.1	21591.9	18791	0.886118	0.931655	0.711826	0.68279	0.49747	0.779311	0.678218	0.551561	0.697021	0.252914	0.110934	0.019784	0.318161	0.14537	0.24112	0.401905	0.255443	0.226252	0.103247	0.735358	0.237507
CG11593	13602.6	20557.8	22869.9	18888.3	17198.5	19354.1	16592	16611.9	1.51131	1.68129	1.38858	1.26435	1.42282	1.21977	1.22123	0.0694093	0.0153827	0.189671	0.251639	0.125105	0.415348	0.432938	0.066713	0.050337	0.22647	0.312555	0.153987	0.77161	0.352912
CG11596	24356.8	14562.1	11204.4	24625.6	19097.2	23857	19867.5	20894.2	0.597866	0.460012	1.01104	0.784059	0.979479	0.815686	0.857838	0.168682	0.077351	0.967858	0.434178	0.943187	0.503608	0.676808	0.114402	0.115142	0.49683	0.395856	0.436087	0.79624	0.43169
CG11597	4162.82	6696.51	5991.01	4672.7	5095.27	4667.07	4108.2	4325.77	1.60864	1.43917	1.12248	1.22399	1.12113	0.986878	1.03914	0.0209713	0.0548416	0.556872	0.394129	0.549333	0.945674	0.869736	0.0343761	0.0973687	0.372353	0.381398	0.321302	0.8947	0.488277
CG11601	7248.91	6168.14	6630.49	9389.18	9521.15	9470.64	8276.43	6185.06	0.850907	0.914689	1.29525	1.31346	1.30649	1.14175	0.85324	0.347289	0.66748	0.237127	0.301853	0.277182	0.367441	0.449273	0.178963	0.391492	0.247337	0.341013	0.222174	0.75391	0.358856
CG1161	24549	22964.2	27339.9	21690.9	33496.3	22196.7	31002.3	25392.8	0.935443	1.11368	0.883572	1.36446	0.904178	1.26287	1.03437	0.752941	0.580241	0.604131	0.134586	0.635839	0.309248	0.88853	0.296192	0.36002	0.388022	0.239311	0.34907	0.729257	0.49302
CG11619	576.72	810.891	748.533	187.246	367.319	268.021	283.659	352.764	1.40604	1.29791	0.324674	0.636911	0.464734	0.491849	0.611673	0.337994	0.471041	0.0934488	0.353745	0.182575	0.175746	0.377782	0.175786	0.319703	0.178808	0.363974	0.181741	0.616248	0.331907
CG11638	377.575	65.4201	550.78	299.145	487.261	107.461	1247	1171.9	0.173264	1.45873	0.79228	1.2905	0.284608	3.30266	3.10375	0.0795778	0.566769	0.75891	0.617888	0.129632	0.00293477	0.00544405	0.0724571	0.354339	0.437935	0.464443	0.156316	0.159793	0.0548007
CG11652	33235.5	15572.6	13524.5	41098.1	25971	30054.6	34935.6	34724.5	0.468554	0.406929	1.23657	0.781423	0.904292	1.05115	1.0448	0.019665	0.0103943	0.234966	0.304556	0.60411	0.77612	0.838844	0.033204	0.040805	0.246438	0.342586	0.338969	0.860051	0.480253
CG11655	10721.2	8895.92	6656.17	9341.29	10574.9	9705.13	10742.5	10116.5	0.829753	0.620844	0.871295	0.986361	0.905231	1.00199	0.943604	0.353921	0.0357591	0.45637	0.937455	0.585589	0.990435	0.765699	0.181382	0.0777244	0.337462	0.558811	0.332668	0.897562	0.45766
CG11658	2780.66	6118.64	10729.2	2767.7	3141.74	3136.82	4981.86	3830.28	2.20043	3.85849	0.995337	1.12985	1.12808	1.79161	1.37747	0.00365555	0.00071369	0.991967	0.677973	0.766019	0.023925	0.310052	0.0146252	0.0134183	0.502805	0.484334	0.389539	0.329052	0.306424
CG11660	20086.5	10158.2	14796.8	15877.4	18153.9	15603.5	18901.8	13180.2	0.505724	0.736657	0.790452	0.903787	0.776819	0.941019	0.656172	0.0171761	0.202995	0.260186	0.569401	0.196708	0.759744	0.12819	0.0308177	0.19827	0.258269	0.447804	0.187876	0.859641	0.225238
CG11665	61677.1	71521.3	79515.4	61042.2	70963.2	61303.6	62347.7	55395.8	1.15961	1.28922	0.989706	1.15056	0.993945	1.01087	0.898158	0.465888	0.249712	0.956028	0.487015	0.974834	0.957292	0.665644	0.217416	0.222908	0.493864	0.41521	0.444598	0.895308	0.428187
CG11679	12838.4	10522.5	10125.6	11146.7	10282	11173.7	12232.5	9869.26	0.81961	0.788699	0.868236	0.800882	0.870332	0.952808	0.768731	0.137879	0.110434	0.498744	0.0640596	0.337295	0.727467	0.07708	0.100404	0.139876	0.352379	0.185524	0.245784	0.852766	0.18259
CG11686	323.689	214.116	1095.7	633.604	261.024	523.984	488.259	153.23	0.661486	3.38505	1.95745	0.806403	1.61879	1.50842	0.473387	0.484035	0.0273376	0.399023	0.695334	0.362249	0.352026	0.391438	0.223103	0.0672641	0.318661	0.491406	0.255141	0.749293	0.337198
CG11695	5315.78	7083.97	5752.17	6465.07	8468.86	7600.1	7682.82	8412.38	1.33263	1.08209	1.2162	1.59316	1.42973	1.44529	1.58253	0.250517	0.713174	0.444008	0.0345213	0.091557	0.101855	0.0635284	0.144936	0.407059	0.334783	0.1482	0.136825	0.535026	0.168071
CG11696	10350.2	12747.2	10282.2	15904.9	14382.1	13055	12606.4	12374.4	1.23158	0.993427	1.53667	1.38954	1.26132	1.21799	1.19557	0.210852	0.969078	0.0121859	0.046039	0.15606	0.237504	0.360108	0.13064	0.481179	0.118577	0.164768	0.167937	0.677789	0.325638
CG11699	15792.3	11821	20680.4	8961.53	11491.2	5336.66	15103	13364.4	0.748527	1.30952	0.567462	0.727643	0.337928	0.956353	0.846263	0.2972	0.211583	0.10903	0.199216	0.0105003	0.839404	0.540363	0.161292	0.202928	0.188015	0.281006	0.102409	0.875841	0.388085
CG11700	5640.23	2427.42	6577.36	3405.04	4127.95	3830.51	6923.81	5482.87	0.430376	1.16615	0.603706	0.731876	0.679141	1.22758	0.972101	0.0688604	0.563327	0.183057	0.353341	0.275236	0.419468	0.934968	0.0664913	0.353206	0.222547	0.363974	0.221212	0.771731	0.506396
CG11710	20676	12454.9	17785.9	17133.8	20589.8	14112.3	28125.5	19179.1	0.602383	0.860221	0.828684	0.99583	0.682545	1.3603	0.927602	0.127513	0.587527	0.460075	0.985546	0.185302	0.171525	0.796487	0.0954038	0.363085	0.33882	0.571234	0.183073	0.612106	0.467491
CG1172	15405.2	15375.5	17163.4	18126.7	16821.6	15323.2	17992.8	16678.2	0.998068	1.11413	1.17666	1.09194	0.994677	1.16797	1.08263	0.983073	0.136137	0.0477688	0.168654	0.951032	0.0397881	0.279345	0.351691	0.157773	0.148427	0.261557	0.438177	0.388955	0.292687
CG11722	2995.03	1731.84	1743.23	1470.08	2339.18	1062.73	2449.13	2580.09	0.578237	0.58204	0.49084	0.781018	0.354829	0.81773	0.861456	0.115344	0.103587	0.0859382	0.353204	0.0234247	0.48486	0.629089	0.0900057	0.135527	0.175974	0.363974	0.1035	0.79279	0.417686
CG11723	11894.7	18318.2	17136.8	17416.6	14426.2	13786.2	15123.3	11852.2	1.54003	1.44071	1.46422	1.21282	1.15902	1.27143	0.996423	0.00845832	0.0557498	0.0240402	0.307635	0.318435	0.11698	0.983408	0.021611	0.0982577	0.130641	0.343847	0.238085	0.556627	0.517884
CG11727	16804.1	26397.3	24084.4	23814	21006.9	23850.4	16537.9	21772.1	1.57088	1.43324	1.41715	1.2501	1.41932	0.98416	1.29564	0.0180796	0.0401231	0.0704298	0.22278	0.0883995	0.931081	0.21291	0.0316857	0.0826467	0.165891	0.29524	0.135457	0.892744	0.266922
CG11737	10216.3	15072.6	11624.9	12345.4	14319.7	14047.2	10673.8	13806.9	1.47535	1.13789	1.2084	1.40166	1.37498	1.04478	1.35147	0.048858	0.0460387	0.0722732	0.000161008	0.000890403	0.555729	0.00171704	0.0548273	0.0891667	0.167364	0.03321	0.102409	0.810597	0.0312397
CG11739	7447.16	7626.03	6709.79	9787.75	7529.69	12326.8	5394.54	9001.91	1.02402	0.900987	1.31429	1.01108	1.65524	0.724376	1.20877	0.920585	0.686027	0.231208	0.968443	0.0340051	0.272333	0.494092	0.336846	0.397992	0.244687	0.565874	0.107693	0.702928	0.373888
CG11752	11351.7	8835.75	7232.51	7739.32	9293.82	5951.39	10610.8	7270.08	0.778366	0.637132	0.681778	0.818719	0.524275	0.934733	0.640442	0.299506	0.0953133	0.171408	0.380386	0.0600096	0.784109	0.166959	0.161983	0.130491	0.217087	0.376222	0.120466	0.861233	0.248686
CG11753	10233.3	6422.85	9332.16	6986.15	8503.48	4585.45	9434.81	8375.63	0.627642	0.911941	0.682688	0.830961	0.448091	0.921971	0.818468	0.0278015	0.608207	0.0915664	0.290393	0.0020911	0.63298	0.226662	0.0401046	0.370578	0.178808	0.335098	0.102409	0.827464	0.273288
CG11771	57176.5	52919.8	45448.5	60445.4	61546.7	63954.5	62297.7	60494.4	0.925551	0.79488	1.05717	1.07643	1.11855	1.08957	1.05803	0.184954	0.00375607	0.298652	0.347165	0.222582	0.349638	0.34536	0.120497	0.0260893	0.275438	0.361736	0.200536	0.747778	0.320379
CG11777	6258.2	5852.53	5383.84	3582.47	5511.99	5308.66	5058.18	3142.89	0.935177	0.860285	0.572444	0.880763	0.848273	0.808248	0.502204	0.857978	0.698079	0.231571	0.757294	0.661404	0.575947	0.267139	0.32208	0.402034	0.244709	0.510614	0.357374	0.815012	0.287954
CG11779	21960.2	11151.7	11478.5	22396.5	21626.5	26160.1	21570.9	21284.7	0.507812	0.522694	1.01987	0.984802	1.19125	0.98227	0.969238	0.0443297	0.0473127	0.923421	0.945677	0.423914	0.936082	0.904914	0.051714	0.0904535	0.485339	0.560658	0.277522	0.893005	0.497893
CG11781	4480.36	2298.17	3673.9	892.068	1629.16	1129.3	2354.97	1344.7	0.512944	0.820002	0.199107	0.363623	0.252057	0.525621	0.300133	0.0691026	0.438847	0.00835937	0.0236399	0.0108328	0.0883246	0.0412799	0.0666334	0.30711	0.108061	0.130661	0.102409	0.507104	0.140034
CG11784	11240.1	11784.2	12231.8	7919.94	11409.6	5804.88	13682.8	7732.16	1.0484	1.08823	0.704612	1.01508	0.516442	1.21731	0.687905	0.820253	0.714384	0.23425	0.951969	0.0513401	0.520674	0.267679	0.31321	0.407291	0.246206	0.562038	0.11677	0.799501	0.28822
CG11788	6394.33	7596.23	7740.98	4738.29	6239.63	4461.02	5138.99	4994.06	1.18796	1.2106	0.741014	0.975805	0.697651	0.803679	0.781014	0.25156	0.146814	0.0440791	0.820864	0.05897	0.130812	0.135365	0.145313	0.164992	0.145516	0.529415	0.120364	0.575384	0.23057
CG11790	7292.78	8858.69	8687.13	7103.41	12485.2	7446.37	12250.4	11833.6	1.21472	1.1912	0.974034	1.71199	1.02106	1.6798	1.62264	0.0538368	0.346265	0.88333	0.0058281	0.855902	0.00231657	0.00135722	0.0577871	0.268222	0.474522	0.0888218	0.416572	0.14161	0.0282901
CG11791	11978	23695	30707.9	14203.2	7644.93	9856.71	8424.66	7412.81	1.97822	2.5637	1.18578	0.638249	0.822902	0.703346	0.618869	0.000498021	0.00011582	0.309066	0.0581684	0.331785	0.10726	0.09602	0.00638547	0.0065703	0.279315	0.18034	0.243766	0.541994	0.199761
CG11802	13587.9	11962.8	11305.6	12945.6	13460.3	9014.7	13626.8	12289.9	0.880401	0.832032	0.952729	0.990609	0.663434	1.00286	0.904472	0.648356	0.493722	0.83768	0.97191	0.186946	0.991091	0.742001	0.26828	0.32814	0.462679	0.567316	0.183627	0.897562	0.45094
CG11807	7798.15	9340.21	12397.9	7243.1	7800.8	9296.51	7190.8	7602.32	1.19775	1.58985	0.928822	1.00034	1.19214	0.922115	0.974887	0.344449	0.0260243	0.737801	0.998708	0.36611	0.700057	0.917622	0.177957	0.0660536	0.431695	0.574478	0.256945	0.846284	0.501713
CG11808	8046.63	6123.28	7552.59	6016.21	7820.14	5461.89	7934.75	6344.49	0.760975	0.938603	0.747668	0.971854	0.67878	0.986097	0.788466	0.540064	0.881217	0.533109	0.942999	0.41227	0.972076	0.661228	0.238856	0.458409	0.363818	0.559875	0.273868	0.895866	0.426669
CG11811	27136.7	21206.5	22509.3	27267.8	32501.3	29563.8	31882.5	26735.6	0.781471	0.829481	1.00483	1.19769	1.08944	1.17489	0.985219	0.135801	0.237558	0.970681	0.185659	0.592737	0.316966	0.921379	0.0996346	0.217466	0.497573	0.272559	0.334942	0.734513	0.502863
CG11825	3166.08	776.66	1987.54	351.322	758.34	477.299	453.689	585.712	0.245307	0.62776	0.110964	0.23952	0.150754	0.143297	0.184996	0.160832	0.467379	0.105248	0.154851	0.121235	0.114993	0.218162	0.110852	0.31802	0.185427	0.253858	0.152125	0.554326	0.269436
CG11837	8416.58	3860	3917.2	6878.83	5570.76	6632.94	5801.05	5447.07	0.458619	0.465415	0.817296	0.661879	0.788081	0.689241	0.647183	0.0264293	0.0263165	0.478189	0.145921	0.376768	0.190309	0.182983	0.0390796	0.0663599	0.345653	0.247535	0.260624	0.628288	0.254437
CG11839	6471.08	4502.24	4537.62	4043.86	4271.11	3634.58	5756.09	4141.03	0.695747	0.701214	0.624912	0.660029	0.561664	0.889509	0.639929	0.436845	0.409772	0.359537	0.357026	0.241404	0.764237	0.427679	0.207673	0.294894	0.300944	0.365135	0.208017	0.85977	0.351144
CG11851	34172.9	36442.2	37481.3	36031.2	41738.7	36063.5	39235.9	35864.9	1.06641	1.09681	1.05438	1.2214	1.05532	1.14816	1.04951	0.678404	0.573026	0.736709	0.217551	0.756067	0.393424	0.802602	0.276593	0.356748	0.431309	0.292764	0.386632	0.765945	0.469717
CG11857	62450.2	56702.9	73475.4	59912.9	65218.1	56667.9	63272.9	51665.3	0.907971	1.17654	0.959372	1.04432	0.907409	1.01317	0.827304	0.417991	0.208895	0.743069	0.732273	0.47602	0.914003	0.24155	0.202018	0.201321	0.43306	0.502175	0.296656	0.889198	0.278681
CG11858	13319.7	4416.76	6680.64	6961.91	6959.22	6238.74	12110.8	6606.08	0.331597	0.501562	0.522679	0.522477	0.468386	0.909243	0.495965	0.0638361	0.136004	0.179601	0.157917	0.139714	0.78337	0.220956	0.0637215	0.15776	0.221016	0.254836	0.161029	0.861212	0.270518
CG11859	17469.4	10498.1	11755.7	15981.6	16477.2	13879.2	16088	15942.1	0.600941	0.672931	0.914838	0.943207	0.794485	0.920925	0.912576	0.0120881	0.0783847	0.633617	0.677644	0.165043	0.595776	0.573144	0.0256442	0.115823	0.397788	0.484252	0.172312	0.817973	0.398894
CG11866	22829.2	34287.3	30524	35391.1	33330.2	29702.5	27548.1	28002	1.50191	1.33706	1.55026	1.45998	1.30108	1.20671	1.22659	0.00647222	0.0462116	0.00183485	0.00120287	0.0108082	0.0496396	0.0489921	0.0190793	0.0894566	0.0753503	0.0554789	0.102409	0.42155	0.149333
CG11873	35303.1	78014.6	62258.6	66383.3	37211.7	51258.8	34057.2	40304.8	2.20985	1.76355	1.88038	1.05406	1.45196	0.964708	1.14168	0.0158306	0.0666152	0.0453835	0.885969	0.265589	0.93152	0.752644	0.0295781	0.106863	0.146416	0.546166	0.217135	0.892744	0.453541
CG11874	37611.7	39875.1	39229.4	43795.4	49105.4	47918.6	42848.6	47291.3	1.06018	1.04301	1.16441	1.30559	1.27403	1.13924	1.25736	0.655571	0.722125	0.257412	0.0462372	0.0506214	0.324285	0.123582	0.27027	0.409585	0.25744	0.164948	0.116374	0.7365	0.221563
CG11875	12193.1	8202.75	8067.59	11754	10657.1	9199.86	10501.8	10497	0.672739	0.661654	0.963993	0.874028	0.754516	0.861298	0.860898	0.0629958	0.04724	0.894976	0.478552	0.274975	0.4512	0.441629	0.0632949	0.0904489	0.477636	0.412278	0.221059	0.783243	0.356406
CG11876	33340	36642.7	25779.3	27885.2	35909.9	29236.6	33766	34050.5	1.09906	0.773226	0.83639	1.07708	0.876923	1.01278	1.02131	0.447858	0.0332763	0.19099	0.505629	0.209465	0.914917	0.848132	0.211213	0.0751753	0.226665	0.423483	0.194427	0.88921	0.482874
CG11877	19804.2	25715.7	20684.9	18775.5	21181.2	20183.9	18409.8	23317.7	1.2985	1.04447	0.948056	1.06953	1.01917	0.929592	1.17741	0.0135732	0.668711	0.628339	0.535836	0.897456	0.683772	0.160692	0.0274038	0.391967	0.396099	0.434741	0.425046	0.840555	0.24606
CG11880	52124.4	54079.9	73646.7	55449.4	63522	66786.2	61809.2	77968.4	1.03752	1.4129	1.06379	1.21866	1.28129	1.1858	1.49581	0.743803	0.00832408	0.656967	0.136744	0.0971315	0.143484	0.00996737	0.293543	0.0377377	0.406416	0.240696	0.139699	0.589267	0.073225
CG11882	13885.8	20730.5	20526.8	12707.3	12888.3	10048.8	15677.1	13546.8	1.49293	1.47826	0.915128	0.928164	0.723678	1.129	0.975587	0.104778	0.0845608	0.734126	0.759733	0.255312	0.61543	0.92812	0.0852295	0.121543	0.43081	0.511347	0.213299	0.822633	0.504807
CG11883	6324.83	6828.76	14250.6	12058.2	6332.44	6037.68	18538.7	6365.97	1.07967	2.25312	1.90649	1.0012	0.9546	2.93111	1.00651	0.836589	0.0135405	0.0680481	0.997412	0.907493	0.00420447	0.988746	0.316847	0.0471908	0.163785	0.574421	0.427655	0.185179	0.519496
CG11885	12062.3	7428.85	7657	6026.45	5095.9	4407.84	9293.96	4629.37	0.615876	0.63479	0.499612	0.422466	0.365424	0.770499	0.383789	0.222164	0.252182	0.13499	0.0868508	0.0620236	0.504594	0.129413	0.134473	0.224127	0.199601	0.209299	0.121413	0.79624	0.226129
CG11893	11048.9	3058.06	5240.2	3604.83	8481.86	4788.49	7872.02	4565.4	0.276776	0.474275	0.326262	0.767668	0.433392	0.712473	0.413201	0.14561	0.284101	0.172775	0.637076	0.241983	0.535945	0.324557	0.103826	0.240148	0.217658	0.471385	0.208214	0.805765	0.312235
CG11897	26884.8	34330.7	102833	31229.9	33727.1	25061.6	52818.2	43934.6	1.27695	3.82496	1.16162	1.2545	0.932184	1.96461	1.63418	0.417889	0.00340901	0.668858	0.426144	0.8335	0.050014	0.101199	0.202018	0.0249094	0.410721	0.393681	0.409465	0.422705	0.204937
CG11898	83.0122	308.714	1085.12	170.507	290.979	53.0877	213.186	276.864	3.7189	13.0719	2.054	3.50526	0.639517	2.56812	3.33522	0.310387	0.000174398	0.489048	0.09169	0.560249	0.371396	0.014366	0.165831	0.0071693	0.34866	0.213627	0.324593	0.754147	0.0853372
CG11899	26604.4	48966.8	37663.3	40964.4	37100.9	44266.1	41458.5	36181.9	1.84055	1.41568	1.53976	1.39454	1.66386	1.55833	1.36	0.000914323	0.0388126	0.0254413	0.065654	0.00642204	0.03708	0.106003	0.0083782	0.0811028	0.130943	0.187138	0.102409	0.380788	0.208343
CG11902	9824.98	13798	13950.7	11853.6	14284.8	17888.3	11565.1	14336.3	1.40438	1.41992	1.20647	1.45393	1.82069	1.17711	1.45917	0.128197	0.0623248	0.273156	0.0596066	0.00331693	0.477855	0.056103	0.0957622	0.103509	0.264418	0.181666	0.102409	0.79096	0.159356
CG11906	9461.49	12384.7	10697.2	12869.5	14544.9	14385.3	13040	13871.9	1.30896	1.13061	1.3602	1.53728	1.5204	1.37821	1.46614	0.0835219	0.231094	0.0111424	0.00574649	0.0085303	0.00596635	0.00720325	0.074664	0.214269	0.114735	0.0882291	0.102409	0.20017	0.0636552
CG11920	14016	6810.72	8953.54	7441.79	7621.85	6664.38	8675.41	6974.12	0.485925	0.638809	0.53095	0.543797	0.475484	0.618965	0.497583	0.133447	0.294172	0.171992	0.176752	0.13016	0.260249	0.229558	0.0982166	0.244545	0.217226	0.26717	0.15671	0.692492	0.274216
CG11926	14026.9	20142.5	18681.6	16020.7	17274.9	20524.2	16817.6	17519.3	1.436	1.33184	1.14215	1.23156	1.4632	1.19895	1.24898	0.0287693	0.0730236	0.406072	0.201044	0.0263382	0.250363	0.246416	0.0407737	0.111372	0.32069	0.282225	0.104105	0.686247	0.280167
CG11927	9124.59	18871.2	13030.2	14986.5	16844.8	14128.9	14333.4	15090.5	2.06817	1.42804	1.64244	1.84609	1.54845	1.57086	1.65383	8.91055e-06	0.0181814	0.0104232	0.000198258	0.000711901	0.00153774	0.000957188	0.00132409	0.0551454	0.112977	0.035986	0.102409	0.128284	0.0228349
CG11929	402.872	551.25	815.678	294.845	526.63	295.21	441.44	507.426	1.3683	2.02466	0.731857	1.30719	0.732763	1.09573	1.25952	0.38864	0.138491	0.579143	0.45904	0.559381	0.850115	0.54964	0.193147	0.159447	0.379298	0.404215	0.324255	0.876751	0.390841
CG11943	62102.2	62729.5	49034.6	93780.4	89824.3	96242.1	72179.6	104906	1.0101	0.789579	1.5101	1.44639	1.54974	1.16227	1.68924	0.965175	0.436388	0.0740038	0.0925707	0.0543364	0.580539	0.0443411	0.347867	0.306166	0.168934	0.214459	0.118088	0.81534	0.143117
CG11961	34553.1	56124.1	36952.8	48363.9	33475.4	41194.7	27564.2	29363.4	1.62429	1.06945	1.3997	0.96881	1.19221	0.797734	0.849804	0.00200905	0.575908	0.00921045	0.788354	0.138479	0.145578	0.320435	0.0112157	0.358253	0.10952	0.519137	0.160671	0.589712	0.310805
CG11964	22505.4	22328	21089.9	23241.4	21412.9	27173.1	19979.2	24774.6	0.99212	0.937103	1.0327	0.951459	1.2074	0.88775	1.10083	0.959433	0.718861	0.840472	0.74526	0.229341	0.467056	0.58445	0.346812	0.408575	0.463492	0.506564	0.203231	0.786362	0.402285
CG11970	25844.1	37524.4	32010.7	36722.9	37042.6	37970.7	30827.8	43146.9	1.45195	1.23861	1.42094	1.43331	1.46922	1.19284	1.66951	0.0680683	0.337062	0.185885	0.0834499	0.0555098	0.474951	0.0363613	0.0662045	0.264151	0.22384	0.205566	0.118863	0.790425	0.132218
CG11975	16140.2	19274.2	21420.9	17934.8	10022.2	15505.9	11038.2	8565.61	1.19417	1.32718	1.11119	0.620947	0.960701	0.683896	0.530701	0.314497	0.0380339	0.482472	0.0237755	0.792088	0.0670202	0.0225427	0.167506	0.0802775	0.346901	0.130932	0.397178	0.460282	0.105502
CG11980	35354.7	18443.2	20128.3	26232.8	31798.1	28751.9	28633.6	22461.8	0.521661	0.569323	0.741989	0.899401	0.81324	0.809893	0.635327	0.00282585	0.0042492	0.0553883	0.421654	0.147362	0.134942	0.026364	0.0130861	0.0275061	0.154507	0.391764	0.16404	0.580277	0.114054
CG11982	37574	36361.4	35746	36109.5	39513.6	33313.4	49636.8	45146.6	0.967728	0.951349	0.961024	1.05162	0.886608	1.32104	1.20154	0.826556	0.727044	0.784644	0.714428	0.436903	0.116391	0.258319	0.314813	0.411634	0.446917	0.496962	0.282307	0.556119	0.285134
CG11983	270.302	276.967	43.6323	357.096	363.209	367.905	785.296	505.039	1.02466	0.16142	1.3211	1.34372	1.36109	2.90526	1.86843	0.971785	0.23931	0.699949	0.656733	0.627134	0.0221568	0.321135	0.349165	0.218371	0.42086	0.478038	0.345999	0.31766	0.311049
CG11984	80723.4	85202.4	85349.3	73551.4	83589.5	71971.7	85732.2	75410.7	1.05549	1.05731	0.911154	1.0355	0.891583	1.06205	0.934186	0.668961	0.689343	0.480224	0.769417	0.385781	0.607595	0.650753	0.27418	0.398953	0.346219	0.513742	0.264341	0.8189	0.423932
CG11985	4666.85	1645.21	4972.6	2721.75	2984.33	1616.24	5777.36	2807.31	0.352532	1.06551	0.583209	0.639474	0.346324	1.23796	0.601543	0.103325	0.853566	0.277362	0.322915	0.0909755	0.52066	0.369934	0.0843362	0.449755	0.266236	0.351116	0.136369	0.799501	0.328706
CG11986	9563.1	7197.6	6588.11	7240.89	6965.02	5047.31	9366.66	4399.28	0.752644	0.68891	0.75717	0.728323	0.527791	0.979459	0.460027	0.284419	0.186844	0.299993	0.24412	0.0576188	0.932049	0.078082	0.15635	0.189449	0.276053	0.308193	0.120228	0.892997	0.183516
CG11997	611.039	1984.12	3325.23	278.935	397.046	778.81	871.779	284.025	3.24712	5.44193	0.456494	0.649789	1.27457	1.42672	0.464823	0.00372164	8.24115e-05	0.129805	0.368076	0.673518	0.364234	0.223181	0.0146414	0.00571615	0.19698	0.371001	0.361614	0.75391	0.27131
CG11999	29256.9	16868.5	18874.1	22966.8	31814.4	18507.6	34112.1	21238.4	0.576564	0.645115	0.785006	1.08742	0.632589	1.16595	0.725927	0.135874	0.22124	0.440655	0.783364	0.200451	0.594179	0.405064	0.0996412	0.208898	0.334553	0.518316	0.190023	0.817973	0.342642
CG12001	4111.39	5675.14	4833.88	3625.11	2876.46	2307.26	2380.45	2248.81	1.38034	1.17573	0.881723	0.699633	0.561187	0.57899	0.54697	0.0186205	0.28637	0.53697	0.0445493	0.00775573	0.0143347	0.0221768	0.0321757	0.24123	0.365263	0.162665	0.102409	0.273245	0.104841
CG12004	75525.2	103636	104519	90549.5	94397.9	92563.7	91717.6	86047.6	1.3722	1.38389	1.19893	1.24989	1.2256	1.2144	1.13932	0.0217566	0.0184717	0.19351	0.0994442	0.116593	0.179901	0.399874	0.0349594	0.0555126	0.227855	0.218611	0.149096	0.619066	0.34055
CG12006	33392.1	22056.6	18131.7	28333.5	18455.3	31498.1	16774.6	17784.2	0.660533	0.542994	0.848507	0.552685	0.943279	0.502352	0.532588	0.0472973	0.0161492	0.420461	0.0149438	0.809711	0.0120696	0.0361484	0.0537468	0.0517481	0.327122	0.113209	0.402219	0.254264	0.132143
CG12007	34333.2	31765.2	35585.7	33063.3	36559.2	29564.4	41134.5	34196.1	0.925205	1.03648	0.963011	1.06484	0.861104	1.1981	0.996007	0.4361	0.71144	0.700695	0.530295	0.204492	0.128194	0.970643	0.207374	0.40644	0.421118	0.43326	0.191977	0.572612	0.514906
CG12010	6756.08	8526.22	6870.83	5392.45	4684.61	5451.55	3129.93	3190.15	1.26201	1.01698	0.798161	0.693391	0.806909	0.463275	0.472189	0.0515874	0.891078	0.260096	0.0549708	0.359197	0.00219463	0.00903629	0.0565216	0.46065	0.258246	0.178558	0.254047	0.138939	0.070914
CG12011	1441.25	5593.6	3104.76	1841.77	2386.96	2050.93	1414.02	2134.72	3.88108	2.15422	1.27789	1.65617	1.42302	0.981106	1.48116	0.00167707	0.0799291	0.540353	0.177329	0.523658	0.973242	0.353757	0.0105163	0.117334	0.366381	0.267781	0.31234	0.895866	0.322921
CG12012	2485.59	2542.88	4590.66	382.901	977.835	1796.12	946.916	823.911	1.02305	1.84691	0.154048	0.393402	0.722615	0.380963	0.331475	0.947533	0.142781	0.040583	0.119656	0.466662	0.110014	0.162431	0.343573	0.162543	0.143504	0.232635	0.293699	0.545645	0.246314
CG12014	15515.1	38892.3	25778.3	13747.9	11065.1	23465.9	8633.82	8358.44	2.50674	1.6615	0.8861	0.713186	1.51246	0.556479	0.53873	0.0091416	0.0800978	0.686896	0.325234	0.182479	0.140083	0.19758	0.0225341	0.117365	0.417041	0.351977	0.181701	0.587814	0.2596
CG12016	10135	13847.3	13215.1	19168.5	14715.5	16474.8	12769.9	13274.2	1.36628	1.3039	1.89131	1.45195	1.62554	1.25998	1.30974	0.161085	0.262595	0.0230022	0.0947934	0.0327563	0.32811	0.326776	0.110955	0.229625	0.129268	0.216592	0.106334	0.737534	0.312912
CG12017	1.31755	1.17857	27.376	1.6398	919.538	1.36615	74.443	24.8223	0.894516	20.778	1.24458	697.915	1.03689	56.5011	18.8398	0.552232	0.16805	0.448629	0.125275	0.86517	0.108337	1.74297e-10	0.24112	0.179101	0.334783	0.235196	0.416572	0.542142	2.87739e-08
CG12018	53366.7	47579.2	36762.6	48430.5	66654.5	58487.1	61935	60129.2	0.891552	0.688868	0.907504	1.24899	1.09595	1.16055	1.12672	0.440333	0.050156	0.513787	0.0983065	0.48057	0.352675	0.459177	0.208963	0.0929417	0.357845	0.218611	0.298234	0.749627	0.362141
CG12024	39135.8	52875.9	55700.7	48931	35934.2	38310.5	43193.7	31962.6	1.35109	1.42327	1.25029	0.918194	0.978912	1.10369	0.81671	0.188581	0.172837	0.328323	0.749833	0.930338	0.682658	0.547615	0.121876	0.181677	0.288645	0.508016	0.432688	0.840097	0.390207
CG12025	92921.5	108310	114119	97728.1	93658	86044.1	97981.3	99434.4	1.16561	1.22812	1.05173	1.00793	0.925987	1.05445	1.07009	0.232057	0.128463	0.575086	0.929896	0.478742	0.583653	0.538998	0.13784	0.15231	0.378334	0.556537	0.297607	0.816935	0.387411
CG12034	12868.9	17849.6	13909.8	17223.7	14073.4	13112.8	13036.1	12389.2	1.38703	1.08089	1.33839	1.0936	1.01895	1.01299	0.962722	0.0267959	0.425225	0.0424266	0.538662	0.853903	0.916013	0.761557	0.0393111	0.301349	0.143711	0.436332	0.41603	0.889312	0.45644
CG12042	13747.9	15850.3	18751.1	14706.6	17891.4	17380.2	20493.8	19522.8	1.15292	1.36392	1.06973	1.30139	1.26421	1.49068	1.42005	0.26732	0.0578904	0.584449	0.0482506	0.0540971	0.00618975	0.021735	0.150751	0.100289	0.381109	0.167393	0.11785	0.201976	0.104324
CG12050	42037.6	25843.8	25391	46978.8	48535.9	57086.6	47246.2	54294.1	0.614779	0.604007	1.11754	1.15458	1.35799	1.1239	1.29156	0.0393521	0.0353216	0.464945	0.383043	0.0503296	0.448446	0.173406	0.0483092	0.0773174	0.340769	0.377295	0.116058	0.7822	0.251407
CG12054	38524.9	52975.4	49367.2	55779.6	59814.9	53536.8	58383	62786.7	1.3751	1.28144	1.44789	1.55263	1.38967	1.51546	1.62977	0.0437313	0.0963248	0.0442384	0.0114761	0.0510008	0.0259131	0.0102778	0.0513144	0.131178	0.145516	0.104775	0.116525	0.33409	0.0741965
CG12056	9810.55	7453.38	6358.35	7736.48	8945.05	6379.4	10156.7	8399.97	0.759731	0.648113	0.788588	0.911778	0.650258	1.03528	0.856218	0.376501	0.204566	0.407861	0.743613	0.215701	0.904294	0.646967	0.189107	0.198997	0.321465	0.506165	0.197118	0.887032	0.423023
CG12065	59830.5	45056.4	49740.9	94371.3	62107.4	114935	74847.1	71840.6	0.753068	0.831364	1.57731	1.03806	1.921	1.25099	1.20074	0.242643	0.363188	0.0518745	0.819403	0.000681532	0.162818	0.350907	0.141708	0.275555	0.152613	0.529415	0.102409	0.606205	0.32224
CG12071	654.188	740.694	1840.35	663.562	442.504	796.466	670.112	928.451	1.13223	2.81318	1.01433	0.676417	1.21749	1.02434	1.41924	0.761671	0.118872	0.982466	0.382601	0.586725	0.950534	0.358233	0.298497	0.145499	0.500877	0.377098	0.332829	0.895308	0.324685
CG12075	13760	6487.91	7239.79	28415.2	22163.9	16673.8	32824.7	13066.1	0.471505	0.526148	2.06506	1.61075	1.21176	2.38551	0.949571	0.0175895	0.0310714	0.00113779	0.0941463	0.287913	0.00585389	0.815255	0.0312006	0.072476	0.0693336	0.215983	0.226532	0.20017	0.473927
CG12077	2061.57	1682.24	2914.29	1493.15	2247.56	1849.44	1821.63	1620.61	0.815999	1.41363	0.724279	1.09022	0.897104	0.883612	0.786107	0.344244	0.145377	0.255877	0.627234	0.415454	0.425567	0.196384	0.177957	0.164019	0.25678	0.46746	0.274731	0.774762	0.259112
CG12079	31263.9	22575.8	23312.8	22703.7	30796.7	23379.8	34380.2	31470.9	0.722106	0.745678	0.726197	0.985058	0.747821	1.09968	1.00662	0.237538	0.254629	0.252394	0.947629	0.29719	0.686472	0.979983	0.139685	0.225704	0.2551	0.560716	0.229928	0.84117	0.517202
CG12081	22231.4	25850.1	21323.2	24321.5	26240.4	22770.9	23516.3	24154	1.16277	0.95915	1.09402	1.18033	1.02427	1.0578	1.08648	0.226624	0.74888	0.488086	0.196019	0.865695	0.652694	0.589352	0.135885	0.418667	0.348386	0.279588	0.416656	0.832179	0.403975
CG12082	54642.5	57502.7	57223.7	80643.4	73947.6	77927	63029.2	66109	1.05234	1.04724	1.47584	1.3533	1.42612	1.15348	1.20985	0.64801	0.683929	0.0194032	0.0299283	0.0309228	0.259383	0.161067	0.268263	0.397146	0.125349	0.140651	0.105229	0.692371	0.246103
CG12084	66883.5	104427	102140	83374.6	85717.7	83361.7	78707.5	81878.4	1.56133	1.52713	1.24656	1.2816	1.24637	1.17678	1.22419	0.0122098	0.00878812	0.30373	0.100619	0.179682	0.343381	0.265766	0.0258166	0.03827	0.277434	0.219302	0.18012	0.744958	0.287718
CG12090	48054.4	86970.1	59668.5	65329.1	75144	71287.6	60630.5	88183.7	1.80983	1.24169	1.35948	1.56373	1.48348	1.26171	1.83508	0.00478886	0.207946	0.130002	0.0198074	0.0305531	0.246789	0.00514109	0.0166934	0.200868	0.197173	0.122713	0.104678	0.683855	0.0534865
CG12091	113448	114224	114313	100334	112566	124464	123073	112256	1.00684	1.00763	0.8844	0.992219	1.0971	1.08484	0.989487	0.966643	0.96222	0.495363	0.963065	0.545735	0.598264	0.957647	0.348018	0.479095	0.350819	0.564914	0.319964	0.817973	0.512558
CG12093	46655.7	59790	48912.1	46885.7	51332.9	47530.6	43868.1	42117.8	1.28152	1.04836	1.00493	1.10025	1.01875	0.940253	0.902736	0.050365	0.624333	0.957845	0.354832	0.857756	0.550303	0.359679	0.0557912	0.376891	0.494256	0.364178	0.416572	0.80841	0.325322
CG12096	14112.7	17643.5	14780.1	14312.6	18397.8	15936.5	14487.4	15872	1.25019	1.04729	1.01417	1.30364	1.12923	1.02655	1.12466	0.0782614	0.736357	0.924657	0.0479688	0.336112	0.824434	0.416157	0.0716278	0.414731	0.485732	0.167336	0.245407	0.872547	0.347343
CG12099	156309	162041	132874	162736	198945	180230	135225	219445	1.03668	0.850073	1.04112	1.27277	1.15304	0.865114	1.40392	0.892885	0.599918	0.883825	0.340941	0.604531	0.628637	0.263129	0.330172	0.367442	0.47461	0.358876	0.339046	0.826105	0.287385
CG12104	34121.7	35639.1	37665.2	27263.6	31306.6	29033.2	31409.8	32338.2	1.04447	1.10385	0.799011	0.917499	0.850871	0.920524	0.947733	0.782495	0.559131	0.244033	0.60528	0.423293	0.625223	0.789307	0.303314	0.352207	0.251275	0.460348	0.277522	0.825365	0.465834
CG12106	2098.18	3674.03	4091.96	1215.84	2831.14	2029.78	2791.3	2273.63	1.75106	1.95025	0.579475	1.34933	0.967402	1.33034	1.08362	0.0170501	0.0522026	0.102155	0.228309	0.895077	0.246408	0.76804	0.0306699	0.0947693	0.183798	0.299081	0.424378	0.683855	0.458433
CG12107	11976.2	13217.2	12497.3	9402.25	9823.74	11662.6	10109.6	9183.79	1.10363	1.04351	0.78508	0.820274	0.973819	0.844145	0.766839	0.457807	0.768324	0.324625	0.282969	0.899865	0.280889	0.195756	0.214536	0.424798	0.286503	0.331539	0.425506	0.708091	0.259112
CG12112	7813.72	5842.83	8816.48	4864.55	6282.46	5298.08	7008.78	3764.88	0.747765	1.12833	0.622565	0.804029	0.678048	0.896983	0.481829	0.431342	0.704192	0.253544	0.522698	0.320294	0.739265	0.196024	0.206019	0.404408	0.255698	0.430314	0.238844	0.854603	0.259112
CG12118	13536.8	11861.7	12214.4	11197.2	14516.9	12335.3	13779.1	9285.46	0.876255	0.902312	0.827167	1.0724	0.911239	1.0179	0.685942	0.689801	0.773935	0.565234	0.813323	0.766319	0.950962	0.401826	0.279689	0.427153	0.37505	0.527429	0.389636	0.895308	0.341488
CG12121	37393.7	42865.7	36973.3	48931.8	55502.8	62024	42861.2	60064.3	1.14634	0.988757	1.30856	1.48428	1.65867	1.14622	1.60627	0.453506	0.956918	0.213625	0.059856	0.014937	0.53376	0.0381686	0.213054	0.477894	0.238231	0.181666	0.102409	0.804795	0.134523
CG12123	10568.1	6026.65	9084.79	7784.74	9518.63	6410.46	10748.9	8030.5	0.570267	0.859641	0.736624	0.900692	0.606584	1.0171	0.759879	0.0407316	0.490655	0.191912	0.621556	0.0546516	0.934581	0.300344	0.0491712	0.326882	0.227107	0.465695	0.118119	0.893005	0.302775
CG12125	25551.2	19971.3	24809.1	27537.8	25189.9	30332.3	27403.7	25545	0.78162	0.970957	1.07775	0.985861	1.18712	1.0725	0.999761	0.0304847	0.753674	0.363252	0.854618	0.0478359	0.45099	0.997823	0.0421672	0.420228	0.302907	0.538845	0.114302	0.783243	0.521945
CG12128	6587.81	3765.44	4386.68	6189.84	6528.79	6364.93	6061.69	4921.03	0.571577	0.665878	0.93959	0.991041	0.966168	0.920138	0.74699	0.0229052	0.0485717	0.803137	0.962903	0.817548	0.588989	0.195998	0.0358709	0.0915002	0.451341	0.564892	0.404423	0.817973	0.259112
CG12129	16789.8	12126.9	16321.7	9642.99	11728	9457.04	14505.5	11236.4	0.722277	0.97212	0.574337	0.698521	0.563262	0.863946	0.669241	0.381131	0.931393	0.194614	0.352033	0.195955	0.702248	0.398401	0.190494	0.471694	0.228465	0.363966	0.187559	0.846284	0.339933
CG12134	2138.31	1270.86	1764.35	1685.3	2129.3	1390.15	2208.46	1991.04	0.59433	0.825117	0.788144	0.995787	0.650118	1.03281	0.931127	0.152591	0.489738	0.425499	0.988563	0.293616	0.893659	0.820727	0.107053	0.326517	0.329182	0.57239	0.228283	0.88591	0.475081
CG12140	28853.5	29545.8	25513.1	23640.8	34416.1	32576.2	25373	35563.7	1.02399	0.884229	0.819338	1.19278	1.12902	0.879371	1.23256	0.893689	0.555324	0.323073	0.297474	0.474864	0.549103	0.313392	0.330232	0.350995	0.285672	0.339761	0.296398	0.807762	0.308248
CG12155	18583.8	24448.8	23953.7	23995.4	23078.1	28055.1	20103.9	23133	1.31559	1.28896	1.2912	1.24184	1.50966	1.0818	1.24479	0.188133	0.231305	0.230062	0.306909	0.0520754	0.724974	0.381772	0.121724	0.214289	0.243927	0.343534	0.117175	0.852766	0.333324
CG12159	17127.2	26698.7	20126	17436.5	22219.7	16862.3	16380.1	17150.3	1.55885	1.17509	1.01806	1.29733	0.984532	0.956379	1.00135	0.0211938	0.387654	0.935842	0.157192	0.937847	0.832084	0.995496	0.0346398	0.286423	0.48858	0.254647	0.434702	0.874305	0.521124
CG12162	7115.27	6374.57	4795.64	6195.21	6913.13	6939.95	6252.84	7749.82	0.8959	0.673993	0.870692	0.97159	0.97536	0.878791	1.08918	0.578611	0.102632	0.422161	0.854006	0.885229	0.463918	0.646899	0.248769	0.134863	0.327687	0.538724	0.421987	0.785252	0.423023
CG12163	120727	203177	211115	117415	138341	117571	120262	131447	1.68294	1.7487	0.972564	1.1459	0.973855	0.99615	1.08879	1.03375e-05	8.27408e-06	0.701475	0.0275672	0.708499	0.950362	0.218847	0.00138225	0.00212813	0.421333	0.136417	0.372364	0.895308	0.269615
CG12170	16589.7	13907.3	11010.7	16736.3	17138.1	13475	17185	11778.2	0.838309	0.66371	1.00884	1.03306	0.812253	1.03588	0.709971	0.398583	0.107078	0.968252	0.878446	0.328495	0.869621	0.223659	0.196213	0.137621	0.496904	0.544413	0.24237	0.881808	0.271411
CG12171	25087.5	14953.7	19720	18836.1	15668.3	12997	22737.1	12154.8	0.596061	0.786048	0.750819	0.624548	0.518069	0.906313	0.484498	0.137584	0.462013	0.356627	0.154681	0.078822	0.709304	0.11826	0.100319	0.315929	0.300262	0.253855	0.130518	0.847908	0.217988
CG12173	13524.8	12784.8	9719.11	10776.7	14283.5	14845.7	11493.7	13158.7	0.945285	0.718611	0.796806	1.0561	1.09766	0.849824	0.972928	0.647788	0.049206	0.130812	0.706174	0.504427	0.211301	0.84825	0.268243	0.0919834	0.197454	0.494604	0.30631	0.653439	0.482874
CG12177	7805.7	6858.13	11418.1	7248.14	8048.36	7983.24	9706.81	9671.16	0.878605	1.46279	0.928571	1.03109	1.02275	1.24355	1.23899	0.643081	0.134581	0.766288	0.890311	0.927138	0.337144	0.404223	0.266815	0.156533	0.44094	0.547323	0.432254	0.742407	0.342481
CG12179	10437.9	16666.1	13450.4	17405.7	11712.5	15434.1	8295.11	12175.8	1.59669	1.2886	1.66754	1.12211	1.47865	0.794707	1.1665	0.112593	0.408149	0.0663042	0.69556	0.154259	0.510093	0.663106	0.0887332	0.29455	0.16313	0.491406	0.167309	0.796361	0.427231
CG1218	23831	21494.1	19102.6	19475.9	23434.2	20159.4	19359	17717.4	0.90194	0.801587	0.817252	0.983353	0.845933	0.812348	0.743462	0.700235	0.445013	0.48908	0.951248	0.569333	0.499022	0.428234	0.282324	0.309469	0.34866	0.561759	0.327681	0.794952	0.351158
CG12182	87220.6	181672	193906	92251.5	149172	118097	119764	153818	2.08291	2.22317	1.05768	1.71028	1.35401	1.37311	1.76355	0.00297829	0.00136209	0.841938	0.011635	0.136876	0.131238	0.00321072	0.0134592	0.0168809	0.463635	0.104775	0.159905	0.575392	0.0423356
CG12184	1487.09	2779.99	2587.63	1991.98	1523.69	2619.86	1225.33	908.879	1.86942	1.74006	1.33951	1.02461	1.76174	0.823979	0.61118	0.172951	0.284323	0.5882	0.965644	0.206187	0.7635	0.58573	0.116043	0.240187	0.38194	0.565492	0.192842	0.859741	0.402624
CG12203	16232.6	9539.05	10167.4	11025.8	19174.9	13606.9	24341.8	23425.1	0.587649	0.626356	0.679241	1.18126	0.838249	1.49957	1.44309	0.0334386	0.0259244	0.0702421	0.239112	0.351469	0.0421065	0.0285978	0.0441024	0.0659426	0.165638	0.305323	0.250979	0.394017	0.116933
CG12204	7173	6323.19	5449.99	7349.44	7544.14	7694.66	8152.03	8237.67	0.881526	0.759792	1.0246	1.05174	1.07272	1.13649	1.14843	0.572918	0.288121	0.910782	0.816377	0.77173	0.553582	0.554399	0.247382	0.241929	0.48161	0.528588	0.391569	0.810597	0.39225
CG12206	316.093	533.169	738.549	2720.41	1654.78	463.589	1829.6	490.718	1.68675	2.33649	8.60638	5.23509	1.46662	5.78816	1.55245	0.491557	0.171707	0.0177991	0.0876968	0.639737	0.00263168	0.550379	0.225293	0.180905	0.125213	0.209658	0.3504	0.152961	0.390962
CG12207	22692.7	29499.5	27932.7	39670.9	28139.9	33754.2	25401.7	27563.8	1.29996	1.23091	1.74818	1.24004	1.48745	1.11938	1.21465	0.123242	0.240419	0.00566347	0.204506	0.0238352	0.542227	0.34594	0.0936305	0.218857	0.0985471	0.2846	0.1035	0.807432	0.320552
CG12213	38280.2	50413	42262.2	57247	62487.2	57094.4	58122.6	66902.9	1.31695	1.10402	1.49547	1.63236	1.49149	1.51835	1.74771	0.0240346	0.386929	0.0144582	0.00142414	0.0225038	0.00192225	0.000997803	0.0367844	0.286195	0.120963	0.0582199	0.1035	0.134957	0.0232659
CG12214	15087.2	17851.5	14035.8	11701	18974.3	15883.7	17782.2	30107.1	1.18323	0.930314	0.775561	1.25764	1.05279	1.17863	1.99554	0.52894	0.809302	0.579217	0.457323	0.883923	0.54045	0.0265222	0.235527	0.438365	0.379298	0.403349	0.421722	0.807387	0.114198
CG12219	8361.01	12690.4	11243.2	14757.1	14561.9	10657.7	13408.5	14271.9	1.51781	1.34472	1.76499	1.74164	1.27469	1.60369	1.70696	0.0114215	0.0696589	0.00370335	0.00348482	0.251013	0.0328582	0.00816379	0.0250053	0.108966	0.0930127	0.0767637	0.211607	0.36349	0.0676567
CG12224	4082.5	4755.52	6602.11	3156.93	2062.51	2276.76	3995.79	1895.09	1.16485	1.61717	0.773283	0.505207	0.557688	0.978759	0.464198	0.678492	0.0669057	0.490021	0.137852	0.160513	0.952563	0.176056	0.276593	0.107151	0.348877	0.241399	0.169675	0.895308	0.252394
CG12236	13947.4	18183.8	18366	17945	16028.8	14560.9	18891.3	13582.6	1.30374	1.31681	1.28662	1.14923	1.04399	1.35447	0.973843	0.053715	0.0534426	0.0938472	0.261895	0.780248	0.0581797	0.86892	0.0577225	0.09584	0.178808	0.31861	0.393905	0.44456	0.488044
CG12237	53186	43373.6	29744.3	55936	55743.6	48960.9	53435.5	49476.6	0.815507	0.55925	1.05171	1.04809	0.92056	1.00469	0.930256	0.0505312	0.00112804	0.612121	0.633653	0.372505	0.953531	0.497849	0.0558487	0.0158593	0.390197	0.469986	0.259078	0.895308	0.375599
CG12239	55.4964	350.225	1671.53	182.78	96.3365	1.36615	175.193	17.1847	6.31077	30.1196	3.29354	1.73591	0.0246169	3.15683	0.309654	0.00184017	0.0147601	0.13409	0.343912	0.118524	0.0124068	0.351754	0.0108325	0.0494442	0.199151	0.360275	0.150627	0.256264	0.322536
CG12241	21106.3	22083.8	22229.3	26784.7	23557	26459.7	25277.1	23003.1	1.04632	1.05321	1.26904	1.11612	1.25364	1.19761	1.08987	0.57962	0.527287	0.00373361	0.0935105	0.00316725	0.0263886	0.166122	0.248974	0.340637	0.0930127	0.215544	0.102409	0.335158	0.248356
CG12253	7093.42	9523.76	10675.1	6185.34	8611.15	4623.9	7169.55	4866.61	1.34262	1.50493	0.871983	1.21396	0.651857	1.01073	0.686074	0.170135	0.0805668	0.689903	0.435373	0.157827	0.966638	0.286819	0.114922	0.117918	0.418202	0.396156	0.168611	0.895776	0.295519
CG12259	10767.7	15818.7	12837.1	16857.5	11600.9	14610.1	8731.94	8458.21	1.46909	1.19219	1.56557	1.07738	1.35685	0.81094	0.785518	0.0117554	0.235595	0.00181951	0.623566	0.0326217	0.172621	0.184013	0.025294	0.216569	0.0753503	0.466239	0.106334	0.613672	0.25486
CG12262	28111.6	32529	36337.8	22836.6	22661.6	19310.2	24104.1	20237.8	1.15714	1.29262	0.812356	0.80613	0.686911	0.857441	0.71991	0.280465	0.065628	0.320955	0.17888	0.0419134	0.350016	0.124248	0.154928	0.106092	0.28465	0.268295	0.111772	0.748256	0.222179
CG12263	29899.2	31296.7	35044.7	31177.2	37018	34082.8	34998.5	35291.2	1.04674	1.17209	1.04275	1.23809	1.13993	1.17055	1.18034	0.694744	0.271217	0.704035	0.0769649	0.282491	0.153529	0.22007	0.280916	0.233982	0.421842	0.199629	0.223909	0.595745	0.270155
CG12264	63889.1	47505.1	47792	55061.3	57840	56426.3	67350.7	63142.3	0.743555	0.748046	0.861827	0.905319	0.883191	1.05418	0.988311	0.135715	0.134411	0.436379	0.542904	0.458362	0.725077	0.94973	0.0996032	0.156497	0.333772	0.437864	0.290368	0.852766	0.510549
CG12267	5194.66	4101.81	4032.66	5144.79	5599.26	5721.44	5343.5	5141.09	0.789619	0.776308	0.990398	1.07789	1.10141	1.02865	0.989686	0.0340125	0.0926812	0.929397	0.52099	0.194511	0.753251	0.90913	0.0444589	0.128576	0.486682	0.4294	0.187033	0.857749	0.499281
CG1227	7891.34	6247.43	9150.23	6770.82	8060.36	8754.37	8486.09	7999	0.791682	1.15953	0.858006	1.02142	1.10936	1.07537	1.01364	0.299733	0.440931	0.466622	0.916407	0.576263	0.707421	0.954369	0.162071	0.307874	0.341049	0.553133	0.32995	0.847678	0.511334
CG12272	14544	22106.8	17991.5	19146.3	20116.8	20011.2	14349.6	20830.7	1.52	1.23704	1.31644	1.38316	1.3759	0.986633	1.43225	0.00671555	0.155339	0.0731011	0.10204	0.0901573	0.935461	0.0422108	0.0194401	0.171475	0.168028	0.220074	0.136366	0.893005	0.140946
CG12279	18011.4	20987.1	15573.8	11567.2	12826	11101	15212.1	9542.76	1.16522	0.864663	0.642218	0.712108	0.616334	0.844584	0.529819	0.401252	0.472754	0.144903	0.178347	0.0592937	0.488362	0.0646068	0.197044	0.32036	0.203855	0.268172	0.120364	0.794184	0.169081
CG12288	13879.4	6918.12	6946.99	10747.9	8733.3	12598.2	10952.3	8313.57	0.498446	0.500526	0.774375	0.629228	0.907692	0.789102	0.598987	0.0103815	0.0114092	0.269875	0.0461504	0.609213	0.23743	0.0663711	0.0239923	0.0431965	0.262752	0.164768	0.340599	0.677789	0.171213
CG12290	9759.99	3498.76	6548.01	7243.05	8738.89	12408	10861.9	16023.3	0.358479	0.670903	0.742116	0.895379	1.27131	1.1129	1.64173	0.0142198	0.204612	0.338436	0.698925	0.439308	0.58037	0.0350192	0.027922	0.198997	0.292946	0.492786	0.28293	0.81534	0.130419
CG12299	35323.1	63761.2	45978.8	67492.6	47240.1	48299.7	39266	40334.9	1.80509	1.30166	1.91072	1.33737	1.36737	1.11162	1.14188	0.0075063	0.209434	0.00387608	0.182944	0.131275	0.615297	0.61077	0.0204307	0.201549	0.0930127	0.270411	0.156982	0.822633	0.411212
CG12301	7996.73	4552.3	5997.56	5561.51	3674.47	6561.92	3851.61	3631.22	0.569271	0.750003	0.695473	0.459497	0.820576	0.481649	0.454088	0.0331011	0.149491	0.0894882	0.00736213	0.53512	0.0105999	0.0177451	0.0438519	0.166931	0.177944	0.0968189	0.316262	0.242464	0.094068
CG12304	33302.7	22616.3	19039.5	32795.3	23623.1	31812.3	25792.4	14695.8	0.679112	0.57171	0.984763	0.709344	0.955246	0.774482	0.441279	0.128391	0.0529374	0.946387	0.174498	0.822353	0.309839	0.0499858	0.0958237	0.0953927	0.491316	0.265807	0.40564	0.730121	0.150582
CG12316	12336.8	20564.7	21541.1	16576.6	13454.4	18709.7	12185	12819.3	1.66695	1.74609	1.34368	1.09059	1.51658	0.987701	1.03911	0.0567376	0.0370445	0.288997	0.769424	0.123157	0.969188	0.916975	0.059402	0.0791645	0.272215	0.513742	0.153035	0.895866	0.501593
CG12320	7989.99	10608.7	6909.41	9737.83	9302.5	10765.1	7928.55	8344.12	1.32775	0.864759	1.21875	1.16427	1.34732	0.992311	1.04432	0.0867155	0.417223	0.369154	0.390031	0.14085	0.962937	0.820631	0.0762344	0.298454	0.30596	0.379995	0.161555	0.895308	0.475081
CG12321	13185.6	9215.63	13035	7750.51	10692.5	9815.67	11841.5	10152.3	0.698914	0.988577	0.587799	0.81092	0.744421	0.898063	0.769953	0.158008	0.948444	0.0499147	0.348803	0.280515	0.638068	0.313382	0.109503	0.4754	0.150469	0.362822	0.223312	0.828389	0.308248
CG12325	22005.8	13244.6	14188.7	21928.4	22606.1	30640.9	18094.3	23242.3	0.601872	0.644771	0.996485	1.02728	1.39241	0.822253	1.05619	0.0983473	0.132514	0.98728	0.910817	0.133096	0.454478	0.836128	0.0819124	0.155186	0.50182	0.55198	0.157874	0.783833	0.479479
CG1233	39480.1	66100.8	50153.4	66031.2	69615.6	74030.8	55590.5	80408.1	1.67428	1.27035	1.67252	1.76331	1.87514	1.40806	2.03667	0.019449	0.25033	0.101384	0.0117352	0.0368676	0.088243	0.00398566	0.0329583	0.2232	0.183344	0.104775	0.108419	0.507076	0.0471478
CG12333	8917.35	9997.42	10702.1	11001.3	11252.8	11018.2	10653.7	10293.6	1.12112	1.20014	1.2337	1.2619	1.23559	1.19471	1.15434	0.165172	0.149043	0.255847	0.0593036	0.00929249	0.00945515	0.042086	0.112736	0.166855	0.25678	0.181349	0.102409	0.233758	0.140696
CG12338	4667.15	7064.64	6358.06	3939.16	6157.61	4806.46	4676.95	2865.07	1.51369	1.3623	0.844017	1.31935	1.02985	1.0021	0.61388	0.112864	0.172329	0.535752	0.319171	0.920549	0.993602	0.213555	0.0888345	0.181406	0.364808	0.349468	0.430597	0.897562	0.267455
CG1234	27597.3	15183.5	17699.4	25330	27354.2	33547.4	26336.1	24383.6	0.55018	0.641347	0.917843	0.991191	1.21561	0.954299	0.883552	0.00370975	0.0104879	0.569479	0.93667	0.0733976	0.750425	0.369326	0.0146414	0.0410349	0.376386	0.558581	0.127318	0.857749	0.328512
CG12341	6233.08	6029.34	8432.81	6041.26	6794.85	7655.07	7665.09	7644.8	0.967313	1.35291	0.969225	1.09013	1.22814	1.22974	1.22649	0.844155	0.011347	0.808034	0.494256	0.125988	0.0838218	0.0707858	0.319066	0.0430879	0.452898	0.418362	0.154434	0.502805	0.175713
CG12343	18398.6	14393.9	18069.5	10894.1	12812.8	9394.01	14811.2	9785.25	0.782337	0.98211	0.592117	0.696401	0.510583	0.805015	0.531847	0.359884	0.945197	0.108944	0.188974	0.0505599	0.418425	0.120393	0.183689	0.47445	0.188015	0.274777	0.116339	0.771731	0.218792
CG12344	540.762	686.989	546.75	390.972	645.76	539.211	756.996	767.583	1.27041	1.01107	0.723003	1.19417	0.997132	1.39987	1.41945	0.695344	0.987952	0.703842	0.798446	0.997479	0.627278	0.628341	0.281015	0.485427	0.42183	0.522447	0.450138	0.825753	0.417256
CG1236	24078.1	27353.6	24468.7	28820	31285.4	22857.5	36708.1	29593	1.13604	1.01622	1.19694	1.29933	0.949308	1.52454	1.22904	0.213419	0.884138	0.258994	0.0243838	0.679906	0.015426	0.0800733	0.131534	0.458969	0.257927	0.132354	0.363763	0.278815	0.185451
CG12360	30084.6	35518	31858.6	34857.5	36128.4	36048.2	28365	28068.8	1.18061	1.05897	1.15865	1.2009	1.19823	0.942842	0.932997	0.20621	0.643171	0.222366	0.15593	0.153666	0.653115	0.661609	0.129017	0.38258	0.241044	0.254063	0.167175	0.832185	0.426845
CG12375	13038.2	11960.4	8815.96	12569.1	12746.7	13110.8	12807.1	8358.44	0.917334	0.676161	0.964015	0.977641	1.00556	0.98227	0.641071	0.57417	0.0408774	0.873278	0.890617	0.972817	0.900342	0.064139	0.247534	0.083291	0.47189	0.547396	0.444072	0.886883	0.168334
CG12379	3486.74	948.535	2226.54	2559.93	2730.33	1130.56	2511.08	1673.12	0.272041	0.638573	0.734188	0.783061	0.324245	0.72018	0.479852	0.0391274	0.261384	0.418591	0.476707	0.044007	0.357509	0.180919	0.0481665	0.229137	0.326441	0.411709	0.112626	0.750473	0.25399
CG12384	36977.9	29183	23417.4	33019.7	36708	25081.1	32853.1	38733.3	0.789202	0.633282	0.892956	0.992701	0.678273	0.888452	1.04747	0.233536	0.0506001	0.568619	0.969245	0.078184	0.548845	0.804193	0.138357	0.0934296	0.376141	0.566234	0.13017	0.807762	0.470515
CG1239	2835.56	1344.65	3042.49	2478.26	1590.89	1762.72	1740.41	818.66	0.47421	1.07298	0.873994	0.561052	0.62165	0.613779	0.288712	0.116799	0.880174	0.71943	0.200873	0.264827	0.271787	0.0956165	0.0907234	0.458268	0.425635	0.282225	0.216761	0.702928	0.199417
CG12391	39524.8	51159	44039.9	54752.8	62847.9	53719.8	48969.4	59216.1	1.29435	1.11423	1.38528	1.59009	1.35914	1.23895	1.4982	0.0757328	0.48948	0.0895779	0.00440491	0.0420641	0.138232	0.0270943	0.0702587	0.326494	0.177944	0.0832854	0.111772	0.584847	0.114689
CG12393	10686.5	12592.9	11152	10942.2	9546.43	8982.28	11609.1	10327.5	1.17839	1.04356	1.02393	0.893316	0.840525	1.08633	0.966407	0.502948	0.859694	0.927979	0.674484	0.526401	0.755689	0.912898	0.228446	0.451812	0.486131	0.483111	0.313085	0.859431	0.500485
CG1240	371989	304571	285746	412449	407851	389738	472855	368187	0.818764	0.768158	1.10877	1.09641	1.04771	1.27115	0.989781	0.47453	0.364151	0.678168	0.718907	0.871908	0.387453	0.97299	0.220132	0.276123	0.414394	0.498421	0.418289	0.763812	0.515423
CG12400	31024.8	18250.6	15991.4	18278.5	26230.8	12266	38534	24401.8	0.588259	0.51544	0.589159	0.845478	0.39536	1.24204	0.786525	0.220517	0.153942	0.245159	0.654225	0.0831379	0.519904	0.587577	0.133997	0.170519	0.251565	0.477287	0.132413	0.799501	0.403093
CG12402	9418.52	24800.4	18687.4	13762.2	16931.9	13104.7	13287.5	14717.7	2.63315	1.98411	1.46118	1.79772	1.39137	1.41078	1.56264	0.00012755	0.00544383	0.0338299	0.00289001	0.182137	0.0518638	0.0393523	0.00331624	0.0311036	0.138007	0.0740917	0.181615	0.427138	0.136711
CG12404	27101.4	31874.3	33174.2	37717.4	34480.6	42170.9	23929.1	25363.7	1.17611	1.22408	1.39171	1.27228	1.55604	0.882947	0.935879	0.319086	0.168652	0.0332374	0.165693	0.0191002	0.432274	0.706881	0.169116	0.179446	0.137781	0.259385	0.103247	0.778265	0.440591
CG12413	8752.82	7383.36	6617.48	9469.92	9001.94	10249.4	8387.1	7317.34	0.843541	0.756041	1.08193	1.02846	1.17098	0.958217	0.835998	0.251079	0.1015	0.679214	0.866688	0.249105	0.830756	0.326259	0.145155	0.134395	0.414715	0.541782	0.211175	0.874149	0.312634
CG12428	4921.43	7670.05	6363.98	8515.16	5622.51	7353.72	4873.55	4689.99	1.5585	1.29312	1.73022	1.14246	1.49422	0.99027	0.952973	0.0481628	0.293448	0.0529534	0.58315	0.0628142	0.966623	0.870366	0.0543564	0.244259	0.153335	0.453195	0.121879	0.895776	0.488429
CG12446	249.317	457.66	779.969	218.284	144.514	228.242	188.532	25.2997	1.83565	3.12842	0.875527	0.579638	0.915469	0.756193	0.101476	0.332265	0.0686468	0.894169	0.576267	0.918566	0.737874	0.342809	0.173869	0.108406	0.477356	0.450236	0.430218	0.854419	0.319805
CG12477	1515.97	1964.94	2994.91	334.666	323.076	45.5433	1122.48	320.304	1.29617	1.97558	0.220761	0.213115	0.0300425	0.740437	0.211287	0.497008	0.234693	0.0456181	0.0416332	0.0175345	0.491068	0.0902878	0.22648	0.216152	0.146428	0.158973	0.102653	0.794184	0.194382
CG12499	50830.4	27551.1	31219.6	47729.1	40100.8	55069.1	39966.1	44884.5	0.542021	0.614192	0.938986	0.788913	1.08339	0.786263	0.883024	0.0255923	0.0463721	0.715275	0.242097	0.683152	0.217126	0.572987	0.038327	0.0894949	0.424501	0.306867	0.364586	0.65722	0.398852
CG12502	19.1437	1.17857	194.741	1.6398	769.057	76.9722	136.823	4.29617	0.0615642	10.1726	0.0856574	40.1727	4.02075	7.14713	0.224417	0.406312	0.062499	0.417933	0.131962	0.315169	0.00506358	0.579607	0.198485	0.103692	0.326049	0.238692	0.237037	0.199477	0.400446
CG12512	1279.94	745.577	71.3479	394.231	1073.75	1198.98	763.765	1239.21	0.58251	0.0557432	0.308008	0.838907	0.936748	0.59672	0.968177	0.256213	0.0142681	0.0609919	0.614187	0.886859	0.221893	0.932593	0.146935	0.0485853	0.159981	0.463114	0.422443	0.663491	0.505835
CG12519	229.423	1.17857	404.372	187.588	422.267	48.8833	958.157	208.603	0.00513709	1.76256	0.817651	1.84056	0.21307	4.17637	0.909249	0.0116139	0.404703	0.702188	0.124766	0.035829	0.180599	0.812498	0.0251805	0.29316	0.421503	0.235092	0.108156	0.619066	0.47317
CG12520	3219.26	904.722	1792.62	423.532	1470.11	1484.76	2974.84	861.144	0.281035	0.556843	0.131562	0.456661	0.461213	0.924076	0.267498	0.190282	0.402603	0.120712	0.309383	0.312032	0.883707	0.275772	0.122531	0.292387	0.193423	0.344772	0.235967	0.883085	0.291125
CG12539	3375.9	1573.03	5213.87	3618.67	2058	2777.07	4317.83	1778.62	0.465957	1.54444	1.07191	0.609614	0.822617	1.27902	0.526856	0.0118165	0.188873	0.716423	0.0251929	0.325785	0.194267	0.0186176	0.0253478	0.190206	0.424807	0.133018	0.241149	0.632758	0.0967727
CG12547	30214.3	29016	34646.1	19317.1	24178.3	22015.9	20929.5	17240.1	0.960339	1.14668	0.639335	0.800226	0.728657	0.692699	0.570592	0.854528	0.57034	0.193428	0.424795	0.242582	0.182698	0.143228	0.321258	0.355577	0.227855	0.393393	0.208444	0.62121	0.235325
CG12560	3522.07	3176.95	5361.92	3055.48	3526.53	2109.52	3867.18	3035.48	0.902013	1.52238	0.867524	1.00127	0.598943	1.09798	0.861847	0.738149	0.217937	0.691751	0.996353	0.208924	0.725913	0.691947	0.29201	0.207046	0.418582	0.57427	0.194228	0.852766	0.436151
CG12567	42761.2	49633.1	52345.5	39748.8	41510.3	39496.3	37128.7	28974.8	1.1607	1.22413	0.929552	0.970747	0.923647	0.86828	0.677596	0.542509	0.424397	0.767455	0.90892	0.742296	0.580629	0.287491	0.239594	0.301038	0.441346	0.551844	0.382348	0.81534	0.29554
CG12576	32711.4	52478.5	49838.8	36902.2	42178	38683.7	36837.2	34317.8	1.60429	1.52359	1.12811	1.2894	1.18257	1.12612	1.04911	0.0139196	0.0231343	0.428728	0.10345	0.35569	0.443614	0.79373	0.0277007	0.0622899	0.330586	0.22068	0.252571	0.780779	0.466982
CG12582	18642.8	24432.3	21858.6	24535.2	23695.5	23417.1	19512.4	21608.8	1.31055	1.1725	1.31607	1.27103	1.25609	1.04665	1.1591	0.0950712	0.369065	0.104991	0.140711	0.158501	0.801118	0.45242	0.0801907	0.278209	0.185137	0.24343	0.168781	0.867949	0.359561
CG12592	22264.9	24729	23733.6	29213.5	22535.3	30381	22094.7	30233.1	1.11067	1.06596	1.31209	1.01214	1.36452	0.992354	1.35788	0.624135	0.771959	0.206272	0.956911	0.121909	0.973665	0.210243	0.261801	0.426258	0.233645	0.563677	0.152158	0.895866	0.265352
CG12608	25146.8	17156.9	14452.3	30553.1	28529.4	24006.4	34704.1	27951.9	0.682272	0.574717	1.21499	1.13451	0.95465	1.38006	1.11155	0.0407295	0.0146529	0.164894	0.396209	0.738163	0.115389	0.492193	0.0491712	0.0493296	0.213607	0.382209	0.381208	0.554436	0.373529
CG12643	8680.29	15352.5	18306.6	11739	11787	9010.68	10933	11291.8	1.76866	2.10899	1.35238	1.3579	1.03806	1.25952	1.30085	0.0692513	0.00862047	0.257734	0.292326	0.901528	0.391122	0.423013	0.0666557	0.0380529	0.257491	0.335873	0.426067	0.764625	0.34984
CG1265	18011.9	11856.3	13752.6	11625.4	10163.4	7875.96	13420.3	9663.53	0.658245	0.763526	0.645431	0.564262	0.437264	0.74508	0.536507	0.195229	0.346668	0.225286	0.0992641	0.0434035	0.322514	0.154394	0.124561	0.268351	0.241804	0.218611	0.112529	0.735769	0.242567
CG12659	2148.51	1927.5	2712.38	2774.1	2686.57	2649.67	2437.29	2113.24	0.897136	1.26245	1.29117	1.25044	1.23326	1.13441	0.983585	0.768961	0.438384	0.351511	0.459747	0.532368	0.649069	0.964306	0.299931	0.306898	0.297817	0.404339	0.315264	0.831311	0.513856
CG12688	3639.02	6251.47	3838.15	7787.21	7882.35	7565.92	5580.72	7182.72	1.7179	1.05472	2.13992	2.16607	2.07911	1.53358	1.97381	0.0325842	0.8654	0.0334101	0.00920785	0.0132678	0.106265	0.0264985	0.0434242	0.453267	0.137798	0.10089	0.102409	0.541289	0.114198
CG12698	579.646	1260.74	222.883	1098.72	452.498	642.943	439.038	298.345	2.17501	0.384516	1.8955	0.780646	1.1092	0.757424	0.514703	0.15789	0.0413678	0.378984	0.564983	0.798156	0.414466	0.106773	0.109495	0.0836036	0.309723	0.445916	0.398522	0.770966	0.209343
CG12702	29090.9	36074.9	33446.4	35363.9	34057.8	37586.6	31380.4	36673.6	1.24007	1.14972	1.21563	1.17073	1.29204	1.0787	1.26065	0.206364	0.502712	0.295673	0.312344	0.114904	0.632003	0.228583	0.129056	0.331388	0.274033	0.346453	0.148088	0.827427	0.273684
CG1271	2987.25	3477.48	4078.48	3426.59	4164.41	2990.5	3048	3434.55	1.16411	1.36529	1.14707	1.39406	1.00109	1.02034	1.14974	0.548621	0.224289	0.573402	0.13764	0.996259	0.923171	0.560209	0.24112	0.210233	0.377744	0.241344	0.449759	0.890787	0.394415
CG12713	7818.75	4449.99	5040.65	6606.72	6046.42	5244.41	6361.38	4803.6	0.569144	0.644687	0.844984	0.773323	0.670748	0.813606	0.614369	0.0554114	0.111002	0.460174	0.301474	0.127265	0.399554	0.146777	0.0587807	0.140364	0.33883	0.341013	0.154932	0.767765	0.23783
CG12717	9090.59	16687.5	13856.7	7958.48	6830.85	13528.5	6654.97	6608.47	1.83569	1.52429	0.875464	0.75142	1.48819	0.732072	0.726957	0.0228829	0.0529049	0.607087	0.291204	0.0687661	0.25661	0.350028	0.0358709	0.0953927	0.388855	0.3353	0.124927	0.69082	0.322152
CG12721	1185.36	1496.19	1396.43	3314.25	918.298	4773.16	795.352	1485.52	1.26223	1.17807	2.796	0.774702	4.02678	0.670981	1.25323	0.741865	0.823845	0.0858503	0.752595	0.104261	0.657593	0.775183	0.293108	0.442927	0.175974	0.509227	0.14324	0.832826	0.460926
CG12728	22463.6	16919.4	25859.5	22140.1	23303.7	17395.5	24637.8	22685.7	0.75319	1.15117	0.985596	1.0374	0.774387	1.09679	1.00989	0.319237	0.674222	0.94809	0.865205	0.312136	0.639774	0.969214	0.169164	0.393559	0.491606	0.541413	0.235967	0.828389	0.514479
CG1273	3705.85	7790.81	9165.73	7396.44	527.665	5972.73	1265.92	1276.44	2.1023	2.47331	1.99588	0.142387	1.6117	0.3416	0.344439	0.474865	0.362994	0.41105	0.409239	0.638834	0.522707	0.609692	0.220164	0.275463	0.322697	0.387338	0.349959	0.799841	0.410951
CG12730	18321	12660.6	19832.3	13069.3	14333.7	11728.4	16433.3	15402.7	0.691045	1.08249	0.713351	0.782364	0.640164	0.89697	0.840717	0.180504	0.739751	0.198122	0.305748	0.109595	0.634256	0.536848	0.119094	0.415853	0.230071	0.343114	0.14546	0.827988	0.386542
CG12736	25310.8	14651.8	10374.9	16279.6	19879.7	20697.5	24740.6	23516.8	0.578874	0.4099	0.643186	0.785421	0.817732	0.977471	0.929119	0.0305809	0.00613687	0.0631658	0.211437	0.351422	0.892161	0.721899	0.0422379	0.0327022	0.16136	0.288968	0.250979	0.88591	0.44568
CG12744	7364.61	6105.91	8163.46	4115.43	1651.43	3349.82	3705.58	1449.24	0.829088	1.10847	0.558812	0.224238	0.454854	0.503161	0.196785	0.43455	0.642106	0.0761635	0.00668804	0.0415138	0.0481784	0.0175237	0.206848	0.382415	0.170876	0.0947654	0.111696	0.415612	0.0937481
CG12746	19335.8	23705.9	21044.5	22575.1	21362.4	22514.2	22648.4	17964.7	1.22601	1.08837	1.16753	1.10481	1.16438	1.17132	0.929089	0.244367	0.602706	0.31364	0.488453	0.311737	0.346762	0.69688	0.142447	0.368565	0.281356	0.415852	0.235951	0.747384	0.437383
CG1275	67187.1	72562.6	55634.6	44859.9	66048.2	47045.7	57724.4	64559.1	1.08001	0.828055	0.667686	0.983049	0.700219	0.859159	0.960885	0.801249	0.558469	0.267798	0.95194	0.305198	0.635522	0.91125	0.308243	0.35206	0.262066	0.562038	0.233534	0.828032	0.499847
CG12766	761.053	1059.51	839.742	631.195	408.811	236.623	509.143	688.82	1.39216	1.1034	0.82937	0.537165	0.310915	0.668999	0.905088	0.401488	0.846118	0.74353	0.344811	0.163611	0.480344	0.867374	0.197091	0.447972	0.433139	0.360547	0.171641	0.791832	0.487574
CG12768	21094.6	33350.1	26361.8	38165.5	35392.6	36629.9	27865.3	33540.2	1.58098	1.24969	1.80926	1.6778	1.73646	1.32097	1.58999	0.00642521	0.201361	0.00164763	0.00277633	0.00150069	0.0982981	0.0172112	0.0190715	0.19767	0.0720277	0.0732464	0.102409	0.527995	0.0935946
CG12769	2231.23	4091.84	2562.18	2283.37	2735.56	2767.7	2051	2611.6	1.83389	1.14832	1.02337	1.22603	1.24043	0.919223	1.17047	0.02232	0.681622	0.939226	0.482071	0.473962	0.794894	0.646105	0.0353888	0.396104	0.489239	0.413444	0.296094	0.866059	0.422824
CG12772	13692.4	21060.7	17245.7	19103.6	22683.1	24099.4	21387.3	26503.6	1.53813	1.25951	1.3952	1.65662	1.76005	1.56198	1.93564	0.00147184	0.22636	0.0582293	0.00527278	0.000850862	0.00315211	0.00015317	0.0100199	0.211506	0.156724	0.087493	0.102409	0.163151	0.00712749
CG12773	32853.5	29054.9	19730.2	32083.5	43602.2	37773	36404	44257.7	0.884376	0.60055	0.976562	1.32717	1.14974	1.10807	1.34712	0.292761	0.00569064	0.827456	0.0213193	0.221329	0.432611	0.0327292	0.159623	0.0317226	0.458645	0.126131	0.200065	0.778265	0.126241
CG12795	6855.39	8146.53	8327.26	9267.98	9139.21	6837.01	9174.83	9382.36	1.18834	1.2147	1.35192	1.33314	0.997318	1.33834	1.36861	0.300694	0.191916	0.0696858	0.045052	0.990079	0.0382545	0.0641836	0.162372	0.191737	0.165638	0.163549	0.448297	0.38483	0.168334
CG12811	7178	7546.7	7631.76	6648.06	5984.44	4337.46	6470.88	6045.19	1.05137	1.06322	0.926172	0.833719	0.604272	0.901488	0.842184	0.67627	0.65985	0.616509	0.134807	0.00512628	0.2838	0.175216	0.276167	0.388636	0.391928	0.239364	0.102409	0.7096	0.252053
CG12818	4516.42	5159.57	8098.02	3699.83	4725.7	2561.43	6121.89	3419.75	1.1424	1.79302	0.819195	1.04634	0.567138	1.35547	0.757183	0.603446	0.00892103	0.398545	0.831914	0.0349442	0.21911	0.278523	0.256132	0.03837	0.318599	0.532348	0.107977	0.660311	0.292642
CG12821	11573.8	16259	12165.5	12306.8	13172.6	12203.8	13317	11734.3	1.40481	1.05112	1.06333	1.13814	1.05444	1.15061	1.01387	0.0685212	0.7902	0.711068	0.46467	0.731516	0.413438	0.943543	0.0664054	0.43188	0.423623	0.406902	0.379464	0.770731	0.509036
CG12825	483.518	375.778	971.519	672.463	702.67	434.926	324.881	509.335	0.777174	2.00927	1.39077	1.45324	0.899504	0.67191	1.05339	0.620082	0.115789	0.44871	0.326014	0.782649	0.388521	0.900579	0.260691	0.143502	0.334783	0.352195	0.394501	0.764284	0.49676
CG12848	14822.7	6727.07	8935.43	7864.74	7152.08	7219.87	10736.7	8020.48	0.453835	0.60282	0.530587	0.482508	0.487081	0.724343	0.541094	0.0176826	0.0653313	0.063273	0.0257091	0.0275102	0.167612	0.0828642	0.031267	0.105962	0.16136	0.134249	0.104105	0.610131	0.186551
CG12859	8243.14	7462.78	6528.21	5110.42	6333.81	6202.39	13773.9	9404.8	0.905333	0.791957	0.61996	0.768373	0.75243	1.67095	1.14092	0.78196	0.39752	0.185173	0.415364	0.383413	0.111187	0.638638	0.303149	0.290481	0.223184	0.389134	0.263276	0.548279	0.420668
CG12863	6324.38	8046.41	5440.04	5797.82	6246.62	5154.58	6503.95	6135.41	1.27228	0.86017	0.916742	0.987705	0.815033	1.02839	0.970121	0.322382	0.595717	0.736613	0.963213	0.467211	0.91791	0.92292	0.170385	0.36594	0.431309	0.564928	0.293887	0.889438	0.503309
CG12868	7893.49	7831.97	13677.5	6560.32	8231.98	5597.36	8912.49	5265.2	0.992206	1.73276	0.831105	1.04288	0.709111	1.12909	0.667031	0.982929	0.160172	0.639267	0.908204	0.425181	0.74696	0.452369	0.351691	0.17412	0.399949	0.551482	0.277712	0.85633	0.359561
CG12877	16389.7	17539.3	17925.8	24043.3	21139.4	21118.7	22555.8	23781.7	1.07014	1.09373	1.46698	1.2898	1.28854	1.37622	1.45102	0.608109	0.514272	0.0125369	0.123314	0.0616565	0.110937	0.0303872	0.257431	0.335377	0.11888	0.234672	0.121413	0.548121	0.120497
CG12880	2238.33	2403.93	5533.13	2867.74	3055	2309.95	3846.15	1789.59	1.07398	2.47199	1.28119	1.36486	1.032	1.71831	0.799522	0.891913	0.0302968	0.537496	0.438837	0.948532	0.268671	0.722103	0.330172	0.0713255	0.365434	0.397488	0.437478	0.699319	0.445739
CG12883	4298.32	1991.11	1535.01	2943.64	3999.4	1673.55	3645.66	2974.38	0.463231	0.357119	0.684835	0.930457	0.389349	0.84816	0.691987	0.0845016	0.046453	0.3267	0.830304	0.0549191	0.645893	0.382688	0.0752064	0.0894949	0.287599	0.531934	0.118337	0.829647	0.333771
CG12895	6052.98	3836.83	4856.13	2963.54	4540.29	2912.23	5451.15	5263.77	0.633874	0.802271	0.4896	0.750091	0.481124	0.900573	0.869615	0.163933	0.464268	0.0567872	0.247478	0.0419588	0.650583	0.609202	0.11223	0.316808	0.156106	0.310135	0.111772	0.83197	0.410826
CG12896	2621.27	707.295	521.792	1029.38	1554.88	1067.32	1346.34	2037.34	0.269829	0.199061	0.392702	0.59318	0.407175	0.513621	0.777235	0.202327	0.167781	0.28125	0.461518	0.29293	0.38048	0.742177	0.127497	0.179012	0.267703	0.405159	0.228169	0.759123	0.450981
CG12909	10897.3	6976.41	6784.38	18595.6	10861.8	14983.1	10418.1	8103.06	0.640194	0.622573	1.70644	0.99674	1.37493	0.956027	0.743582	0.0161104	0.0128572	0.0142034	0.980603	0.0582453	0.711565	0.112397	0.0297612	0.0455469	0.120387	0.569813	0.120364	0.848678	0.212785
CG1291	16182.5	16670.2	14465.4	19832.8	16547	16946.5	19270	16117.8	1.03014	0.893891	1.22557	1.02252	1.04721	1.19079	0.996003	0.874281	0.559956	0.304617	0.899407	0.802083	0.347809	0.985298	0.325977	0.352207	0.27779	0.549672	0.399657	0.747704	0.518482
CG12929	1333.59	459.191	1279.44	303.697	805.227	229.027	1066.02	949.454	0.344327	0.959399	0.227729	0.603805	0.171738	0.799364	0.711954	0.0427093	0.880377	0.0339409	0.185788	0.0154366	0.513308	0.397413	0.0505163	0.458311	0.138007	0.27263	0.102409	0.797342	0.339722
CG12935	7414.07	2741.27	4430.48	2975.01	5861.57	3921.62	5179	4766.84	0.369739	0.597578	0.401265	0.790601	0.528943	0.698537	0.642946	0.0585538	0.188432	0.064044	0.47061	0.126263	0.342171	0.328439	0.0605867	0.190101	0.161778	0.408633	0.154504	0.744732	0.313776
CG12942	15598.2	19970.9	21541.5	17043.5	20449.2	16119.3	15644.8	19425.4	1.28033	1.38102	1.09266	1.31099	1.03341	1.00298	1.24536	0.0320879	0.0079311	0.265399	0.0175737	0.680637	0.973908	0.0420532	0.0431313	0.0367331	0.260638	0.119241	0.363916	0.895866	0.140696
CG12945	24355.2	20116.5	26104.4	18335.2	21702.1	20655.4	23411.2	16704.5	0.825961	1.07182	0.752825	0.891064	0.848088	0.961238	0.685868	0.255064	0.652225	0.113477	0.399509	0.249785	0.774647	0.0814896	0.14668	0.385702	0.190046	0.384004	0.211501	0.860051	0.186209
CG12947	3921.73	4189.89	4925.19	5738.86	4673.55	7502.87	3730.36	4853.24	1.06838	1.25587	1.46335	1.19171	1.91315	0.951203	1.23753	0.818772	0.387423	0.16904	0.516884	0.0144406	0.850787	0.463325	0.312799	0.286423	0.215733	0.428012	0.102409	0.876762	0.363623
CG12948	30967.9	36189.6	32450.3	28772.2	32167.7	28708.5	32398.9	23662.4	1.16862	1.04787	0.9291	1.03874	0.92704	1.04621	0.764094	0.392145	0.790031	0.71983	0.834076	0.676831	0.836209	0.297956	0.1942	0.431873	0.425808	0.533013	0.362853	0.874851	0.301842
CG12975	10806.9	2383.25	5212.93	5002.17	6104.68	4927.05	4600.19	5000.27	0.22053	0.48237	0.462867	0.564886	0.455916	0.42567	0.462691	0.0182769	0.0831849	0.090403	0.134451	0.0659563	0.0553069	0.13521	0.0318792	0.120437	0.178802	0.239311	0.123713	0.432909	0.23057
CG12991	488.982	586.476	1155.65	2168.7	925.156	924.006	3301.4	651.109	1.19938	2.36338	4.43513	1.892	1.88965	6.75158	1.33156	0.668744	0.249859	0.0639241	0.034113	0.0060563	0.000208886	0.290184	0.274131	0.222935	0.161778	0.147965	0.102409	0.0493737	0.297218
CG13001	5745.72	9766.36	9627.31	11505.6	7499.92	8546.97	7923.33	5239.42	1.69976	1.67556	2.00247	1.30531	1.48754	1.379	0.911883	0.00190502	0.0155493	0.00229185	0.0712817	0.0194703	0.0774941	0.605209	0.0109615	0.0506672	0.0792548	0.194032	0.103247	0.485863	0.409673
CG13004	8114.07	8142.84	10879	9348.93	8161.06	7819.64	12343.4	6755.02	1.00355	1.34075	1.15219	1.00579	0.963714	1.52123	0.832507	0.982238	0.0709294	0.34463	0.965284	0.812267	0.120941	0.314334	0.351684	0.110032	0.295418	0.565485	0.403046	0.561967	0.308657
CG13005	3040.21	2101.2	2473.99	3390.06	2458.74	3232.1	3309.04	2549.06	0.691137	0.813757	1.11507	0.808739	1.06312	1.08842	0.838449	0.075159	0.191308	0.647116	0.0614092	0.825697	0.484027	0.176126	0.0700456	0.191316	0.402741	0.18322	0.406923	0.79279	0.252394
CG13014	26484.1	13500.3	12765.2	13536.4	17140.6	16643.8	20314.7	14640.9	0.50975	0.481995	0.511114	0.647204	0.628444	0.767052	0.552818	0.145891	0.123711	0.141198	0.285495	0.272361	0.494355	0.265819	0.103974	0.148925	0.201923	0.332183	0.220003	0.794345	0.287718
CG13016	9713.64	14665.8	13973.8	13140	9262.71	11847.7	8291.28	9178.06	1.50981	1.43857	1.35273	0.953577	1.21969	0.853571	0.944862	0.0173808	0.0328525	0.127435	0.793406	0.38233	0.416562	0.79213	0.0310132	0.0746447	0.19598	0.520953	0.262887	0.771731	0.466699
CG13018	3555.09	2755.22	3152.08	3219.92	2632.7	1673.48	2685.09	1932.8	0.775008	0.886638	0.905722	0.740543	0.470728	0.755281	0.543671	0.351457	0.64817	0.781408	0.25172	0.0738903	0.278613	0.126765	0.180752	0.384519	0.445873	0.312555	0.127496	0.707106	0.224635
CG13024	3802.52	909.814	10395.1	3512.9	2428.89	1719.78	4397.44	2277.45	0.239266	2.73376	0.923837	0.638758	0.452274	1.15646	0.598932	0.114331	0.0977598	0.873093	0.423698	0.233951	0.743179	0.472584	0.0895	0.131967	0.47189	0.392939	0.205019	0.855795	0.36734
CG13025	9481.46	10888.2	9982.84	15043.2	15396.6	11656	11313.6	11396.3	1.14837	1.05288	1.58659	1.62386	1.22935	1.19324	1.20196	0.401635	0.801683	0.0165861	0.0241078	0.278793	0.286138	0.329867	0.197093	0.435871	0.123034	0.132121	0.22262	0.712181	0.314372
CG13032	2472.81	1567.12	1078.15	2976.62	3181.64	3904.4	2425.94	2290.34	0.633741	0.436004	1.20374	1.28665	1.57893	0.981045	0.926208	0.1707	0.0385186	0.571026	0.410499	0.0993594	0.958866	0.788193	0.11513	0.0807916	0.376925	0.387652	0.140911	0.895308	0.465311
CG13035	524.487	1739.4	1354.98	788.215	726.892	409.779	571.412	910.789	3.31638	2.58344	1.50283	1.38591	0.781295	1.08947	1.73653	0.00148576	0.0768851	0.495002	0.498837	0.718848	0.847518	0.235618	0.0100224	0.114785	0.350731	0.419564	0.375695	0.876751	0.277242
CG13046	2032.78	7463.54	9054.8	2022.73	3676.85	2002.26	5449.83	2073.14	3.67159	4.45439	0.995054	1.80878	0.984986	2.68097	1.01985	0.0280484	0.00440261	0.992321	0.276784	0.976227	0.0351072	0.973857	0.0402034	0.0279933	0.502805	0.327096	0.445005	0.372577	0.515583
CG1307	52546.3	22300	33134.7	25268.2	36982.2	28443.6	54168.1	43658.7	0.424388	0.630581	0.480875	0.703803	0.541306	1.03087	0.830862	0.0180887	0.0968982	0.0326014	0.177955	0.0491604	0.897468	0.484138	0.0316857	0.131356	0.137781	0.268039	0.115257	0.886307	0.371118
CG13085	2104.35	1623.92	1804.8	1784.64	2218.58	1330.2	2921.09	2494.64	0.771695	0.857649	0.848068	1.05428	0.632119	1.38812	1.18547	0.427623	0.627838	0.614351	0.833027	0.184692	0.246177	0.561482	0.204786	0.377986	0.391243	0.532758	0.182752	0.683855	0.394839
CG13086	1109.55	2006.72	1898.64	250.061	989.336	565.422	607.894	1267.37	1.80858	1.71118	0.225371	0.891652	0.509594	0.547872	1.14223	0.20985	0.201008	0.0482417	0.804551	0.219181	0.203919	0.734885	0.130221	0.197479	0.149135	0.52425	0.199191	0.645819	0.44893
CG13088	2975.17	2692.87	2764.57	3166.87	2819.16	2006.65	3164.35	3200.65	0.905117	0.929215	1.06444	0.947564	0.674468	1.06359	1.07579	0.793047	0.858682	0.860715	0.891217	0.438003	0.866443	0.865297	0.306094	0.451464	0.469143	0.547542	0.282628	0.880726	0.487203
CG13089	23424.3	27029.6	29497.3	28445.8	25820.3	26603.3	23408.6	22524.8	1.15391	1.25926	1.21437	1.10228	1.13571	0.999329	0.9616	0.376812	0.161503	0.348938	0.609705	0.498563	0.9968	0.849203	0.189177	0.174975	0.296748	0.461349	0.304254	0.897935	0.483217
CG1309	15482.2	17830.8	21510.4	17259.2	18272.7	18693.6	17264.4	18153.7	1.1517	1.38936	1.11478	1.18024	1.20742	1.11511	1.17255	0.175562	0.00315864	0.29286	0.143492	0.155779	0.379745	0.165917	0.117067	0.0242753	0.273369	0.245342	0.167931	0.758771	0.248356
CG13090	24757.4	23521.9	21151.4	37755.9	27587.1	33078.9	25581.8	29536.7	0.950093	0.854347	1.52503	1.1143	1.33612	1.0333	1.19304	0.770374	0.379019	0.0376433	0.503671	0.0948053	0.855153	0.338926	0.300232	0.282413	0.141325	0.422467	0.138593	0.877887	0.318891
CG13096	52307	32358	25208.7	70391.3	51128.5	70435.6	46907.9	59745.4	0.618616	0.481936	1.34573	0.977469	1.34658	0.896779	1.14221	0.0724363	0.0303009	0.167265	0.902322	0.0883712	0.597125	0.536601	0.0686226	0.0713255	0.214921	0.550489	0.135457	0.817973	0.386542
CG13097	12586.4	10125.4	6616.84	18151.7	14512.5	17789	10224.5	15796.1	0.804473	0.525714	1.44217	1.15303	1.41335	0.812342	1.25501	0.196671	0.0171323	0.0323096	0.328739	0.0254447	0.272803	0.177809	0.125225	0.0533079	0.137781	0.353746	0.104105	0.702928	0.253135
CG13108	1013.09	1200.02	1074.95	1111.68	577.333	1009	579.837	787.154	1.18452	1.06106	1.09732	0.569876	0.995964	0.572348	0.776987	0.631723	0.871337	0.868551	0.171724	0.989923	0.161617	0.516677	0.263612	0.455202	0.470791	0.26388	0.448297	0.604997	0.38046
CG1311	13060.6	19386	13359.5	9245.67	9867.65	8348.02	9846.99	8460.6	1.48431	1.02288	0.707904	0.755527	0.639175	0.753945	0.647794	0.174959	0.935361	0.290432	0.357656	0.183869	0.349687	0.284708	0.116804	0.472173	0.272729	0.365673	0.182468	0.747778	0.294653
CG13117	49852.9	24867.9	47868.5	18258.3	23141.7	19828.4	40029	32247.1	0.498824	0.960194	0.366243	0.4642	0.397738	0.802941	0.646844	0.212739	0.920977	0.124701	0.187882	0.160178	0.60791	0.463829	0.13129	0.468917	0.194757	0.274438	0.169624	0.8189	0.363725
CG13123	3303.09	3470.98	4558.94	3980.25	3376.93	3596.12	4460.79	3650.32	1.05083	1.3802	1.20501	1.02235	1.08871	1.35049	1.10512	0.751859	0.355508	0.445233	0.907943	0.610444	0.0930711	0.598823	0.295858	0.272886	0.334783	0.551482	0.340966	0.516406	0.407288
CG13124	34531.9	84619	91303.7	38270	32343.5	36625.7	32296.9	30633.6	2.45046	2.64404	1.10825	0.936625	1.06063	0.935277	0.88711	1.41997e-05	0.0238447	0.191691	0.430424	0.549583	0.459732	0.258803	0.00162761	0.0634982	0.227055	0.394792	0.321328	0.783833	0.285364
CG13126	14151.9	8553.95	10091.8	16988.9	13744.5	18214.8	13593.4	11300.4	0.604438	0.713109	1.20047	0.971211	1.28709	0.960536	0.798505	0.00580187	0.0374419	0.201427	0.850295	0.0398263	0.734397	0.155917	0.0180712	0.0795884	0.231198	0.537654	0.109876	0.854419	0.243344
CG13133	1.31755	1.17857	1.25937	1.6398	1041.07	18.1685	56.1798	27.2091	0.894516	0.955841	1.24458	790.153	13.7896	42.6396	20.6513	0.552232	0.83483	0.448629	0.126012	0.175001	0.155116	9.75988e-11	0.24112	0.443945	0.334783	0.235344	0.177716	0.595745	1.91811e-08
CG1314	2536.81	2852.32	6499.39	2391.69	1968.28	1986.94	3507.33	2897.53	1.12437	2.56204	0.942796	0.775888	0.783245	1.38258	1.1422	0.708683	0.0225293	0.861042	0.481604	0.501644	0.399453	0.701117	0.28446	0.0615141	0.469143	0.413335	0.305298	0.767765	0.438957
CG13142	6862.66	5812.93	6994.48	4252.18	6224.82	3716.09	5382.5	4488.55	0.847038	1.01921	0.619611	0.907056	0.541494	0.784317	0.654053	0.544917	0.943713	0.159597	0.719925	0.0957511	0.463217	0.281772	0.240419	0.474075	0.21107	0.498598	0.13876	0.785244	0.293966
CG1315	7.72113	1.17857	1.25937	1.6398	782.939	1.36615	40.3205	32.46	0.152642	0.163107	0.212378	101.402	0.176937	5.22209	4.20404	0.504596	0.509755	0.53444	0.143419	0.516563	0.213214	0.0769813	0.228905	0.333726	0.36439	0.245333	0.310352	0.654333	0.18259
CG13151	10147.1	11715.6	7564.17	10214.5	13037.9	14014.4	10465.8	13869.5	1.15458	0.745449	1.00664	1.28489	1.38112	1.0314	1.36684	0.139277	0.149472	0.970192	0.09586	0.0268429	0.802271	0.0163435	0.100976	0.166931	0.497515	0.217496	0.104105	0.868593	0.0906608
CG1316	24213.8	39697.3	40064.8	40374.9	27380.7	34472.6	24089.9	26990.9	1.63945	1.65463	1.66743	1.13079	1.42368	0.994885	1.11469	0.00759018	0.0118464	0.0105225	0.410592	0.0452249	0.974459	0.556357	0.0205128	0.0438619	0.112977	0.387652	0.112803	0.895866	0.392809
CG13163	11852.9	13245.2	19790	15077.8	15310	15826.1	12995.6	10403.4	1.11747	1.66964	1.27208	1.29167	1.33521	1.09641	0.877714	0.697397	0.105515	0.387104	0.480413	0.282286	0.741736	0.734551	0.281682	0.136927	0.313352	0.412724	0.223796	0.85524	0.44893
CG1317	126030	166688	137827	126193	167352	146199	142043	182221	1.32261	1.0936	1.00129	1.32787	1.16003	1.12706	1.44586	0.0795705	0.427894	0.992753	0.0329893	0.278539	0.306283	0.0177782	0.0724571	0.302352	0.502805	0.145621	0.22256	0.728322	0.094068
CG13175	17943.9	13648.3	11393	21285.8	15253.2	22953.3	17775.3	17379	0.760609	0.634923	1.18624	0.85005	1.27917	0.990602	0.968515	0.169519	0.0345872	0.271428	0.333505	0.106198	0.95112	0.856706	0.114665	0.0765574	0.263634	0.35591	0.143807	0.895308	0.484879
CG13183	1.31755	1.17857	1.25937	34.8005	884.173	1.36615	45.1825	13.8432	0.894516	0.955841	26.413	671.073	1.03689	34.2928	10.5068	0.552232	0.83483	0.161726	0.129998	0.86517	0.00620939	7.56933e-09	0.24112	0.443945	0.211986	0.237853	0.416572	0.201976	9.18812e-07
CG13185	116202	52904	66913.2	118954	98914.7	130143	96257.4	112880	0.455276	0.575835	1.02369	0.851231	1.11997	0.828363	0.971408	0.0275837	0.0664507	0.908425	0.507927	0.591099	0.449551	0.910163	0.0399246	0.106863	0.481068	0.424546	0.334251	0.782753	0.499545
CG13189	6518.34	5518.85	5093.33	4443.39	5458.44	3717.9	6001.76	4966.85	0.846665	0.781385	0.681675	0.837398	0.570376	0.92075	0.761981	0.385757	0.237019	0.168514	0.406746	0.037651	0.66811	0.290295	0.192207	0.217356	0.215494	0.386589	0.108832	0.835557	0.297218
CG1319	9711.82	7841.05	8379.42	7051.98	8559	6829.97	8701.67	7096.8	0.807371	0.862807	0.726123	0.881298	0.703264	0.895988	0.730738	0.230582	0.511407	0.211134	0.465719	0.0610295	0.473282	0.152065	0.13732	0.334306	0.237155	0.407421	0.121211	0.789286	0.241289
CG13192	6001.81	8590.47	7227.25	7533.64	4234.39	6970.99	3264.81	4188.77	1.43131	1.20418	1.25523	0.705518	1.16148	0.54397	0.697917	0.171441	0.502916	0.483174	0.325975	0.641067	0.144885	0.415845	0.115416	0.331388	0.346916	0.352195	0.350775	0.589267	0.347208
CG13196	1565.96	1972.92	2188.46	1805.82	2109.25	1710.99	1190.79	920.813	1.25988	1.39752	1.15318	1.34694	1.09262	0.76042	0.58802	0.316918	0.226293	0.524123	0.368685	0.707701	0.298192	0.170703	0.168253	0.211506	0.360709	0.371203	0.372329	0.724309	0.250453
CG13197	6058.08	9172.11	10544.2	6594.46	5540.1	5445.96	5067.51	4811.24	1.51403	1.74052	1.08854	0.914498	0.898958	0.836488	0.794185	0.0987848	0.0524381	0.728265	0.733	0.720134	0.529096	0.515376	0.0820745	0.0949808	0.42857	0.502294	0.376146	0.803732	0.380097
CG13204	11607.1	22813.5	15087	16747.1	9634.23	8905.29	10657.2	7078.66	1.96547	1.2998	1.44283	0.830028	0.767226	0.918157	0.609855	0.000427646	0.11729	0.13858	0.317321	0.34621	0.607257	0.0849025	0.0058679	0.144434	0.201208	0.348662	0.248968	0.8189	0.188081
CG13220	32725.6	17683.5	19661.5	21015.7	30317.4	21660.7	33430.3	28218.7	0.540358	0.600799	0.642181	0.926413	0.66189	1.02154	0.862283	0.0213111	0.030804	0.0735043	0.728034	0.0724361	0.912236	0.471319	0.034696	0.0721576	0.168372	0.501222	0.126945	0.888598	0.367178
CG13252	1436.32	581.633	1906.31	2628.7	1755.57	945.793	3476.38	3068.9	0.404948	1.32722	1.83017	1.22227	0.658486	2.42035	2.13665	0.213786	0.626168	0.216466	0.653687	0.526268	0.0182424	0.0716291	0.131586	0.377644	0.238904	0.477148	0.313085	0.300355	0.176154
CG13255	377.636	800.347	827.158	441.163	424.261	428.254	524.465	379.973	2.11936	2.19036	1.16822	1.12346	1.13404	1.38881	1.00619	0.129919	0.17717	0.817001	0.828329	0.874178	0.523024	0.992389	0.0964911	0.184241	0.455829	0.531351	0.418926	0.799841	0.520356
CG13295	7375.41	13821.2	12404.4	10748.3	11202.4	7301.99	10505.4	8544.13	1.87395	1.68186	1.45732	1.51889	0.990045	1.42438	1.15846	0.00226866	0.0050871	0.0170422	0.0113626	0.943391	0.0090605	0.283965	0.0118609	0.0300119	0.124864	0.104775	0.436124	0.231108	0.294603
CG13298	26798.6	32966.3	37764.2	40901.4	26514.5	36532.4	25917.8	15551.7	1.23015	1.40919	1.52625	0.989399	1.36322	0.967133	0.580317	0.409257	0.222059	0.1335	0.97062	0.2217	0.903769	0.246197	0.199405	0.209309	0.198884	0.566781	0.200248	0.887032	0.280145
CG13308	79.0564	444.962	1880.31	154.605	89.4863	277.168	354.238	175.666	5.62842	23.7844	1.95563	1.13193	3.50596	4.48083	2.22203	0.117014	0.0110797	0.472497	0.880911	0.266285	0.0146371	0.233642	0.0908153	0.042449	0.343397	0.544751	0.217383	0.273849	0.276375
CG13309	37.1062	248.525	1080.23	246.697	33.1035	1.36615	107.988	37.7109	6.69768	29.112	6.64841	0.89213	0.0368174	2.91023	1.0163	0.0526866	0.00827809	0.156138	0.89335	0.238759	0.176762	0.986629	0.0571644	0.0376176	0.209576	0.547744	0.206789	0.616248	0.518918
CG13314	115.071	91.1779	758.241	1.6398	58.2612	30.9428	8.01431	8.11499	0.792362	6.58934	0.0142504	0.506307	0.268902	0.0696466	0.0705216	0.863923	0.0318037	0.413683	0.682522	0.544045	0.43943	0.535598	0.323694	0.0734734	0.324194	0.486389	0.319416	0.780779	0.386542
CG13319	9798.44	6156.2	5775.66	6255.12	7137.28	7384.72	6679.92	5486.21	0.628284	0.589446	0.638379	0.72841	0.753662	0.681733	0.559907	0.130457	0.10165	0.162782	0.266568	0.349495	0.201142	0.150248	0.0967303	0.134485	0.21274	0.320641	0.250269	0.642477	0.239881
CG13322	6797.93	10852.1	10909.9	11299.9	10039	9350.22	8023.74	9803.87	1.59638	1.60489	1.66225	1.47677	1.37545	1.18032	1.44218	0.0146217	0.00264405	0.0119726	0.00511694	0.0933034	0.291009	0.0192806	0.0282196	0.0222727	0.118577	0.0870869	0.13787	0.717755	0.0980963
CG13326	238.423	525.247	801.997	170.953	194.764	120.831	229.882	115.997	2.20301	3.36376	0.717017	0.816887	0.506795	0.964179	0.486517	0.227492	0.0827676	0.643594	0.721688	0.393216	0.959912	0.422333	0.136115	0.120046	0.401584	0.498964	0.266816	0.895308	0.349724
CG13333	243.474	224.316	402.28	338.403	2015.66	424.088	382.911	366.607	0.921316	1.65225	1.38989	8.27876	1.74182	1.5727	1.50573	0.905924	0.30694	0.7274	0.109532	0.418823	0.469097	0.518285	0.333262	0.250358	0.428378	0.225738	0.275882	0.786978	0.381085
CG13339	4620.97	2082.41	2836.77	1979.95	3035.47	2779.53	3874.89	2939.06	0.450644	0.613892	0.428471	0.65689	0.601504	0.838546	0.636027	0.139176	0.276972	0.127086	0.362617	0.274983	0.65152	0.399986	0.100969	0.23666	0.195913	0.367868	0.221059	0.83197	0.34055
CG13344	6423.46	8367.57	7422.56	7684.38	7630.6	6642.65	7232.72	5701.5	1.30266	1.15554	1.1963	1.18793	1.03412	1.12599	0.887606	0.000396648	0.0221309	0.0418768	0.0268286	0.798559	0.426146	0.0471032	0.00559682	0.0609128	0.143504	0.135829	0.398626	0.775372	0.146325
CG13349	61428.6	75234.8	67742.3	70290.5	82065.8	84756.3	60840.9	71816.7	1.22475	1.10278	1.14426	1.33596	1.37975	0.990433	1.16911	0.151356	0.519166	0.344096	0.0444703	0.0470487	0.948161	0.353049	0.106547	0.33703	0.295291	0.162665	0.113786	0.895308	0.32286
CG13358	2294.24	3081.32	3572.45	1908.83	2276.64	2610.41	1700.28	2087.94	1.34307	1.55714	0.832006	0.992328	1.13781	0.741106	0.910078	0.107526	0.0842798	0.547148	0.964384	0.538024	0.16684	0.66693	0.0864128	0.121418	0.368805	0.565249	0.317294	0.609995	0.428653
CG13359	640.257	1096.89	2672.33	392.575	551.341	404.27	894.046	635.356	1.7132	4.17384	0.613153	0.861124	0.631418	1.39639	0.992346	0.0329095	0.00918263	0.352152	0.489786	0.202862	0.0763872	0.965634	0.0436918	0.0385496	0.298082	0.416618	0.191285	0.483627	0.514099
CG13364	50866.6	14554.2	23473.4	24812.1	22098.3	20390.6	57402.8	25244.8	0.286125	0.46147	0.487788	0.434437	0.400864	1.1285	0.496294	0.0719239	0.155552	0.186452	0.148419	0.126398	0.774557	0.274984	0.0684605	0.171594	0.224318	0.248796	0.154563	0.860051	0.290772
CG13365	9398.74	3724.76	4947.63	2653.32	5020.15	3443.32	6811.76	5141.56	0.396304	0.526414	0.282306	0.534131	0.366359	0.724753	0.547048	0.103494	0.18787	0.0580474	0.19283	0.0851299	0.424803	0.293868	0.0844049	0.189939	0.156446	0.277651	0.133613	0.774364	0.299021
CG13366	45457.7	56424.5	39707.6	41751.3	17001.3	34661.6	17368.2	13632.7	1.24125	0.873507	0.918464	0.374002	0.762502	0.382074	0.299899	0.312835	0.564921	0.716574	0.0177797	0.316417	0.0193331	0.0323312	0.166779	0.353757	0.424807	0.119241	0.237611	0.304407	0.125476
CG13367	12061	13924.5	14226.1	12770.6	14264.4	11581.2	12160.5	15246.6	1.15451	1.17952	1.05883	1.18269	0.960222	1.00826	1.26413	0.381791	0.206896	0.709582	0.355769	0.769003	0.951781	0.140347	0.190688	0.200275	0.423139	0.364402	0.390721	0.895308	0.233373
CG13369	6870.85	5798	3512.43	4638.93	5842.51	7001.76	7788.55	6305.83	0.843855	0.511208	0.67516	0.850333	1.01905	1.13356	0.917765	0.486021	0.0529945	0.241439	0.485294	0.934419	0.593987	0.755952	0.22368	0.0953979	0.249937	0.414761	0.433958	0.817973	0.454614
CG13373	6367.23	5538.51	5349.3	2869.83	5103.93	4115.89	4459.22	4638.91	0.869845	0.84013	0.450719	0.801593	0.646417	0.700339	0.72856	0.587359	0.533635	0.0482773	0.397055	0.224225	0.277943	0.338497	0.251328	0.343079	0.149135	0.382617	0.201204	0.706927	0.318891
CG13384	20331.6	28184.9	45850.7	20785.2	14312	23576.5	13677.4	12416.4	1.38626	2.25515	1.02231	0.703928	1.1596	0.672716	0.610696	0.023707	0.000163439	0.849129	0.0518938	0.234301	0.023325	0.0315231	0.0365585	0.00716413	0.465709	0.174411	0.205105	0.325585	0.123552
CG13386	12848.8	7297.65	14184.8	6326.71	8805.11	8093.01	17472.4	6715.4	0.567963	1.10398	0.492397	0.685286	0.629865	1.35984	0.522647	0.0744186	0.630466	0.0505182	0.170838	0.104666	0.335691	0.101731	0.0696081	0.378561	0.151115	0.263146	0.143265	0.742407	0.205309
CG13390	6831.05	6871.39	5376.84	6580.65	6612.49	6373.97	6208.87	7702.56	1.00591	0.787118	0.963343	0.968004	0.933088	0.908918	1.12758	0.964953	0.0781368	0.882188	0.79482	0.585137	0.50006	0.337761	0.347867	0.115722	0.474522	0.520953	0.332624	0.795228	0.318407
CG13392	2821.46	2215.85	1593.97	1327.3	275.418	1274.37	250.745	0.477353	0.785355	0.564947	0.470429	0.0976154	0.451672	0.0888709	0.000169186	0.381375	0.0539281	0.105832	0.00167837	0.041398	0.00160337	0.00447991	0.190529	0.096323	0.185552	0.0594406	0.111645	0.128512	0.049836
CG13397	16801.4	41345.9	39623.8	19784.6	21594.8	20192	18355.5	24804.7	2.46087	2.35837	1.17756	1.2853	1.20181	1.0925	1.47635	0.000340441	0.000173918	0.286981	0.129802	0.250112	0.587435	0.0232148	0.00537045	0.0071693	0.270829	0.237697	0.211518	0.817973	0.106812
CG13398	9039.9	9795.06	9608.59	10854.8	13245.1	11171.8	13253.4	13669.5	1.08354	1.06291	1.20077	1.46519	1.23583	1.4661	1.51213	0.356541	0.325123	0.0276508	0.000138745	0.0191977	0.000169293	0.000115096	0.182526	0.258895	0.133127	0.0314797	0.103247	0.0428736	0.00593769
CG13430	2006.58	4274.49	4832.49	997.209	3496.14	2866.29	2427.28	2612.07	2.13023	2.40832	0.496969	1.74233	1.42844	1.20966	1.30175	0.0215315	0.00178329	0.101957	0.0979838	0.237345	0.43523	0.32808	0.0348509	0.0189572	0.183713	0.218611	0.206311	0.779544	0.313628
CG13436	566.339	405.452	728.977	1073.42	587.081	421.46	709.002	674.977	0.715917	1.28717	1.89537	1.03663	0.744184	1.2519	1.19182	0.665913	0.652562	0.246997	0.957627	0.694587	0.743616	0.806198	0.27329	0.385777	0.252506	0.563765	0.368205	0.855795	0.470957
CG1344	26035.3	23725.8	31144.8	19499.4	14647.3	16517.2	16740.3	11429.3	0.911293	1.19625	0.74896	0.562596	0.634417	0.642986	0.438991	0.485603	0.305855	0.0871429	0.00866948	0.0545251	0.0242585	0.00842585	0.223533	0.249829	0.176098	0.0983504	0.118088	0.329052	0.0687245
CG13449	1.31755	1.17857	1.25937	37.8579	4224.35	13.8123	259.254	42.4844	0.894516	0.955841	28.7335	3206.22	10.4833	196.769	32.245	0.552232	0.83483	0.162456	0.120668	0.176615	0.144867	6.0475e-12	0.24112	0.443945	0.212592	0.233503	0.178605	0.589267	1.66392e-09
CG1347	34397.9	69532.9	70547.8	59694.1	51718.5	61207.1	47641.1	61931.2	2.02143	2.05093	1.7354	1.50354	1.77938	1.385	1.80044	0.00134158	0.000268916	0.0277143	0.027077	0.0309805	0.140525	0.00509168	0.00986122	0.00803123	0.133127	0.135896	0.105229	0.587814	0.0534708
CG13472	20594.5	25573.3	23634.6	30220.1	28403.7	28356.4	26708.8	30886.6	1.24175	1.14762	1.46738	1.37919	1.37689	1.29689	1.49975	0.0338209	0.288645	0.0152847	0.00214525	0.00591449	0.00974104	0.00227818	0.0443728	0.242089	0.121095	0.063212	0.102409	0.233758	0.034953
CG13484	5333.79	5252.29	5671.02	4227.04	6466.85	2983.31	5200.18	3997.35	0.984721	1.06323	0.792503	1.21243	0.559322	0.974952	0.749439	0.965115	0.85886	0.524976	0.557109	0.200628	0.941394	0.533759	0.347867	0.451496	0.360802	0.44298	0.19014	0.893393	0.385796
CG13488	137.78	427.209	1254.73	146.747	224.075	114.988	194.353	80.1952	3.10065	9.10677	1.06508	1.62632	0.834574	1.4106	0.582052	0.123869	0.000936763	0.960595	0.577264	0.885083	0.713894	0.764588	0.0939825	0.0147514	0.495079	0.450567	0.421987	0.84894	0.457459
CG13506	207124	116908	117151	184734	184258	217282	229498	234957	0.564434	0.565609	0.891898	0.8896	1.04904	1.10802	1.13437	0.0529133	0.0486713	0.651677	0.594244	0.816711	0.589438	0.573473	0.0571948	0.0915538	0.403884	0.457349	0.404206	0.817973	0.399045
CG13516	1077.52	1182.92	1310.11	1281.71	1367.11	2053.31	1544.59	922.245	1.09781	1.21585	1.1895	1.26876	1.90558	1.43346	0.855894	0.796179	0.512236	0.717008	0.412773	0.0813767	0.232603	0.715715	0.30705	0.334655	0.424807	0.388648	0.131252	0.674872	0.443921
CG13531	19771.1	27377.6	31539.5	26279.4	28773.7	24526.2	24971.1	30439.3	1.38472	1.59523	1.32918	1.45534	1.2405	1.26301	1.53958	0.0297858	0.00279668	0.0702589	0.0267847	0.11377	0.0990084	0.00635565	0.0415278	0.0228694	0.165638	0.135802	0.147938	0.528147	0.0590966
CG1354	81812.8	37327.8	34838.4	94803.2	83090.1	110744	94271.7	109121	0.456259	0.425831	1.15878	1.01561	1.35363	1.15229	1.33379	4.43169e-05	1.72956e-05	0.0450431	0.827492	0.00561224	0.0350121	0.00202816	0.00228509	0.0028636	0.14632	0.531039	0.102409	0.37222	0.0335913
CG13551	35060.1	31040	40882.5	16819.5	29807.4	18919.9	34764.3	27743.3	0.885335	1.16607	0.479734	0.85018	0.539642	0.991561	0.791305	0.580942	0.437974	0.0257418	0.416648	0.0420073	0.964303	0.367911	0.249465	0.306721	0.130969	0.389745	0.111772	0.895308	0.328235
CG13567	5607.71	6178.43	7643.84	5089.81	2307.33	3389.29	2263.99	1266.89	1.10177	1.36309	0.907645	0.411456	0.604398	0.403727	0.22592	0.733522	0.256094	0.798452	0.0690003	0.281628	0.0734906	0.0586414	0.290876	0.226507	0.45007	0.1902	0.2236	0.475911	0.162758
CG13568	3020.02	4132.34	3140.71	2159.54	1849.28	2403.53	2399.23	2778.67	1.36832	1.03996	0.715075	0.612341	0.795867	0.794444	0.920084	0.0628351	0.861278	0.0308646	0.00842186	0.0876176	0.053148	0.46923	0.0631868	0.452521	0.136608	0.0977944	0.135017	0.428044	0.366567
CG1358	6295.24	10015.8	12891.9	4580.02	3870.79	6337.03	6299.2	4958.74	1.591	2.04788	0.727536	0.614875	1.00664	1.00063	0.787696	0.10233	0.0215277	0.400088	0.209767	0.982907	0.998206	0.55035	0.0837176	0.0602721	0.318872	0.287844	0.446349	0.897935	0.390962
CG13585	19303.4	25719.3	22177.4	11385.3	13003.2	8850.69	12611.6	11555.8	1.33237	1.14889	0.589808	0.673621	0.458504	0.653338	0.598638	0.328778	0.557798	0.105442	0.22005	0.0444116	0.159612	0.193767	0.172624	0.351724	0.185538	0.293602	0.112657	0.602453	0.259029
CG13599	12468.2	14715.5	14648.3	13770.4	16288.6	11145.9	15421.8	10338.5	1.18024	1.17486	1.10445	1.30642	0.893951	1.2369	0.829192	0.549079	0.543146	0.741272	0.377395	0.726331	0.437254	0.631783	0.24112	0.346688	0.432872	0.374816	0.377831	0.780779	0.418517
CG1360	3266.72	1638.16	1345.59	4383.03	3663.45	3600.37	2834.08	3400.66	0.50147	0.41191	1.34172	1.12145	1.10214	0.867562	1.041	0.127297	0.0776445	0.28267	0.69972	0.762642	0.639603	0.907252	0.0954038	0.115303	0.268428	0.492963	0.388432	0.828389	0.498648
CG13601	16236.9	11998.4	12277.8	14706.3	14449.1	15063.9	14738	9992.42	0.738957	0.756165	0.905731	0.889891	0.927757	0.907686	0.615415	0.245849	0.272788	0.649217	0.627857	0.734493	0.68896	0.168892	0.143014	0.234774	0.403385	0.467522	0.380187	0.842152	0.249405
CG13603	23513.9	21709.9	24954.7	13373.6	20609.6	13113.2	20240.8	17140.3	0.92328	1.06128	0.568755	0.876487	0.557679	0.860801	0.728944	0.799161	0.845973	0.165927	0.663948	0.146777	0.635157	0.449607	0.307651	0.447957	0.21418	0.480118	0.163793	0.828032	0.35891
CG13604	6360.56	7358.48	7024.39	7648.76	7297.19	7843.53	5935.29	7503.03	1.15689	1.10437	1.20253	1.14726	1.23315	0.933141	1.17962	0.304389	0.495972	0.0214836	0.232044	0.029134	0.491934	0.0707934	0.163675	0.328778	0.128624	0.301884	0.104105	0.794184	0.175713
CG13605	21912.1	26597.3	27745.6	27908.7	30120.4	27884.3	26037.3	29363.4	1.21381	1.26622	1.27366	1.3746	1.27255	1.18826	1.34005	0.150733	0.0392369	0.0197563	0.00136587	0.00797156	0.0613183	0.00871624	0.106237	0.081546	0.125349	0.0577639	0.102409	0.449813	0.0701229
CG13609	1366.94	2883.2	2606.02	2888.05	1998.83	2416.74	2919.7	1901.77	2.10924	1.90647	2.11279	1.46227	1.768	2.13594	1.39127	0.00595931	0.0256221	0.0273158	0.0499685	0.106475	0.00428784	0.110438	0.0183764	0.0656385	0.133127	0.170614	0.143807	0.185186	0.211702
CG13623	9006.46	909.975	3425.77	2055.18	3902.23	1460.85	4778.81	3976.82	0.101036	0.380368	0.228189	0.43327	0.1622	0.530598	0.441552	0.0505523	0.181217	0.086493	0.190407	0.0643825	0.277964	0.284679	0.0558487	0.186947	0.176098	0.27587	0.122823	0.706927	0.294653
CG13624	29039.5	64904.7	46943.8	48146.3	64145.6	48001	47112.3	63799.1	2.23504	1.61655	1.65796	2.2089	1.65295	1.62235	2.19697	0.00198741	0.0020165	0.058133	0.00313122	0.054604	0.098641	0.000109135	0.0112059	0.0200614	0.156571	0.0747959	0.118088	0.527995	0.00570147
CG13625	8695.97	12915.5	13008.1	14926.6	16364.8	12738.1	14383.4	15835.7	1.48522	1.49588	1.71649	1.88188	1.46483	1.65403	1.82104	0.0128045	0.00994007	0.0652835	0.00331307	0.00595026	0.00238694	0.00089101	0.0265507	0.0401301	0.162719	0.0747959	0.102409	0.144403	0.0221314
CG13630	32087.8	26040.6	23396.1	32762.7	22960.9	26568.7	30691.7	21245.5	0.811541	0.729128	1.02103	0.715563	0.827998	0.956489	0.662105	0.0181339	0.00491959	0.891781	0.01987	0.164012	0.737369	0.00112852	0.0316937	0.0294721	0.476815	0.122713	0.171714	0.854419	0.0250405
CG13631	4185.82	1638.43	3106.27	3072.25	3663.1	2205.8	4734.89	4670.42	0.391423	0.742092	0.733964	0.875121	0.526969	1.13117	1.11577	0.0251518	0.271126	0.259254	0.653175	0.0801029	0.556249	0.672827	0.0378281	0.233982	0.257927	0.477025	0.131009	0.810597	0.430304
CG13663	6093.18	4732.4	8099.08	4041.72	4253.7	4282.8	4208.8	3784.93	0.776672	1.3292	0.663318	0.698108	0.702885	0.69074	0.621175	0.435276	0.319107	0.255474	0.289918	0.33514	0.303907	0.283467	0.207053	0.255953	0.256662	0.334821	0.245065	0.727331	0.294603
CG13671	15585.6	15793.4	13475.1	15632	17071.7	19441.9	12578.1	15534.5	1.01333	0.864589	1.00298	1.09535	1.24742	0.807033	0.99672	0.918316	0.355804	0.982785	0.488402	0.146783	0.166403	0.983849	0.336294	0.272886	0.500877	0.415852	0.163793	0.609995	0.51805
CG13689	3459.28	6250.14	4484.58	3967.07	5033.77	2838.5	3385.73	2053.09	1.80677	1.29639	1.14679	1.45515	0.820546	0.978737	0.593503	0.0170801	0.286844	0.513439	0.215842	0.35297	0.907485	0.0925494	0.0307042	0.241408	0.357686	0.292059	0.251593	0.887583	0.196644
CG13690	19781.1	19724.6	18255.8	25143.6	21386.4	21476	14390.1	13233.2	0.997143	0.922891	1.27109	1.08116	1.08568	0.72747	0.668982	0.993341	0.819615	0.463089	0.81653	0.817162	0.432153	0.445275	0.354236	0.441514	0.339902	0.528588	0.40434	0.778265	0.35753
CG13692	930.405	662.952	254.335	465.346	829.997	1299.94	744.099	669.726	0.712542	0.273359	0.500155	0.892081	1.39718	0.799759	0.719822	0.413454	0.0409589	0.10357	0.695529	0.307173	0.514136	0.425412	0.201032	0.083301	0.184684	0.491406	0.234259	0.797576	0.350857
CG13694	3842.95	3682.71	6818.9	1349.09	2847.63	2851.78	2373.52	2432.59	0.958303	1.77439	0.351055	0.741001	0.742081	0.617631	0.633001	0.875706	0.111292	0.0499369	0.354316	0.443982	0.181901	0.295192	0.326249	0.140501	0.150469	0.363974	0.284246	0.620125	0.300073
CG13698	2048.36	67.1847	283.797	1066.75	342.348	2726.01	1072.59	337.966	0.0327993	0.138549	0.520783	0.167133	1.33083	0.523634	0.164994	0.0731867	0.104324	0.345116	0.113654	0.619598	0.356075	0.194711	0.0690749	0.13593	0.29567	0.228606	0.343905	0.749627	0.259112
CG1371	112863	76487.8	63539.3	143614	126344	180650	103510	139829	0.677703	0.562975	1.27246	1.11944	1.60061	0.917126	1.23893	0.0592333	0.0181009	0.189821	0.451344	0.0139929	0.609153	0.225544	0.0610812	0.0551454	0.22647	0.401417	0.102409	0.819796	0.272497
CG13742	8249.45	8632.94	7309.83	7150.09	4783.02	5074.31	3835.89	3037.87	1.04649	0.8861	0.866735	0.579798	0.615109	0.464988	0.368251	0.846997	0.622974	0.673092	0.106397	0.144977	0.0441282	0.0550769	0.319702	0.376361	0.412324	0.223432	0.163328	0.399791	0.157308
CG13743	20.5987	75.3384	1201.2	36.237	96.3989	42.5622	128.882	34.3694	3.65743	58.3143	1.75919	4.67985	2.06625	6.25678	1.66852	0.339174	0.0127939	0.638885	0.0206951	0.548408	0.119828	0.636257	0.176139	0.0454926	0.399911	0.123909	0.320866	0.561785	0.420214
CG13751	25599.4	7677.75	14330.6	5160.66	7035.72	4175.7	24581.3	12961.1	0.299919	0.559802	0.201593	0.274839	0.163117	0.960229	0.506303	0.0858169	0.251179	0.0570839	0.0821145	0.0478108	0.925978	0.300294	0.0759402	0.22366	0.156106	0.204847	0.114302	0.891437	0.302775
CG13760	10084.8	12840.7	10825.6	16412.7	13835.4	9788.22	17090.6	12229.3	1.27327	1.07346	1.62747	1.37191	0.970591	1.69468	1.21265	0.00449662	0.52335	0.00177054	0.00318004	0.736017	6.70211e-05	0.0359693	0.016145	0.33897	0.0742402	0.0747959	0.380421	0.0297029	0.131838
CG13766	4667.28	5229.56	4696	4716.96	5992.16	5953.89	4964.21	4489.02	1.12047	1.00615	1.01064	1.28386	1.27566	1.06362	0.961807	0.458537	0.967217	0.96558	0.00160801	0.0010398	0.430942	0.259834	0.214806	0.480847	0.496262	0.0588451	0.102409	0.77783	0.285462
CG13771	2740.48	3437.99	3708.05	2634.47	2914.52	1491.39	3083.88	2655.99	1.25452	1.35306	0.961315	1.06351	0.544207	1.1253	0.969169	0.398951	0.172071	0.861406	0.74501	0.052491	0.692505	0.897515	0.196326	0.181234	0.469143	0.506564	0.117302	0.844464	0.495996
CG13773	8993.58	4032.67	3933.78	8280.11	7585.76	8417.44	6977.61	4525.3	0.448395	0.437399	0.920668	0.843463	0.935939	0.775843	0.50317	0.0199926	0.0156089	0.726171	0.444441	0.726683	0.304951	0.0631224	0.0335354	0.0508005	0.428034	0.399348	0.377903	0.727331	0.167749
CG13775	4159.97	4086.32	5220.03	4743.27	3349.55	3767.18	3667.63	3852.71	0.982294	1.25482	1.14022	0.805185	0.905577	0.881647	0.926139	0.916663	0.198917	0.632313	0.284054	0.590504	0.531141	0.719443	0.335934	0.196375	0.397346	0.331744	0.334136	0.804668	0.444696
CG13779	27748.6	12218.4	20701.2	10378.3	13064.3	8193.99	28724	17192.3	0.440325	0.746028	0.374013	0.47081	0.295294	1.03515	0.619575	0.0451548	0.323906	0.0304105	0.0639287	0.0170967	0.911562	0.22344	0.0523503	0.258449	0.136442	0.185524	0.102409	0.888598	0.271385
CG13784	17595.6	34003.1	38299.6	21596.1	23154.4	23882.5	17578	19310.8	1.93248	2.17666	1.22736	1.31592	1.3573	0.999001	1.09748	0.00362472	0.00213966	0.227777	0.0620789	0.038874	0.995726	0.595409	0.0146236	0.0206891	0.242732	0.18397	0.10938	0.897935	0.406238
CG13791	5168.53	14775.5	15173.9	6502.01	5063.75	6264.43	4664.7	7472	2.85874	2.93582	1.258	0.979726	1.21203	0.902519	1.44567	4.18575e-05	0.00119516	0.216159	0.925672	0.39089	0.607479	0.0823764	0.00226027	0.0160883	0.238882	0.555518	0.266253	0.8189	0.18638
CG13795	8663.48	3049.71	1836.55	9044.06	11872.9	24354.2	6078.77	11835.5	0.352019	0.211987	1.04393	1.37046	2.81113	0.701654	1.36614	0.185392	0.114643	0.927616	0.545597	0.0691476	0.554406	0.5258	0.120615	0.142539	0.486069	0.438831	0.124927	0.810597	0.382791
CG13800	27758.6	13199.2	15637.6	24951.7	21103	31550.3	31240.7	32124.9	0.4755	0.563344	0.898882	0.760234	1.13659	1.12544	1.15729	0.00179227	0.0135733	0.696597	0.209344	0.694438	0.557842	0.26607	0.0107077	0.0472624	0.419668	0.287605	0.368181	0.811559	0.287803
CG13807	18004	15366	22139.6	10695.9	15371.5	10375.6	17954.8	13520.5	0.853479	1.2297	0.594082	0.853783	0.576295	0.997265	0.750974	0.504612	0.337271	0.05013	0.483944	0.034889	0.988646	0.251829	0.228905	0.264151	0.150571	0.414033	0.107977	0.897562	0.282504
CG13814	5164.71	9844.64	9407.21	20267.2	2367.73	22639.9	266.757	247.746	1.90613	1.82144	3.92416	0.458444	4.38357	0.0516499	0.047969	0.564976	0.553067	0.129236	0.596388	0.108147	0.348114	0.449176	0.244856	0.350372	0.196815	0.457999	0.14467	0.747704	0.358848
CG13822	767.32	883.67	1937.58	424.538	460.058	220.814	860.265	91.1743	1.15163	2.52512	0.553274	0.599564	0.287773	1.12113	0.118822	0.866387	0.0675807	0.537084	0.57789	0.328523	0.880748	0.33323	0.324081	0.107449	0.365278	0.450883	0.24237	0.883085	0.31623
CG13827	4406.24	3631.63	4176.71	4146.22	4790.21	2449.61	3902.71	3686.59	0.824201	0.947907	0.940989	1.08714	0.555942	0.885725	0.836676	0.389092	0.788242	0.840191	0.694741	0.0603343	0.642926	0.485216	0.193269	0.43142	0.463492	0.491406	0.120631	0.828808	0.371631
CG13850	11996	8064.69	10000.8	12517.3	13340.6	13897.9	11975.2	10783.4	0.672283	0.833677	1.04346	1.11209	1.15855	0.998266	0.898917	0.0427088	0.264659	0.774619	0.470543	0.310956	0.990563	0.560766	0.0505163	0.230542	0.443771	0.408633	0.23577	0.897562	0.394537
CG13865	11256.6	8020	9390.21	10650.7	11597.3	10520	11387.4	8980.91	0.712469	0.834194	0.946173	1.03027	0.934564	1.01161	0.797833	0.0956624	0.395326	0.737101	0.855935	0.677877	0.944744	0.317395	0.0805839	0.28952	0.431476	0.539001	0.363132	0.894297	0.30997
CG13868	15219.5	28833	35985.5	13006.5	17934	12606.2	20408.7	21671.3	1.89448	2.36444	0.854596	1.17836	0.828293	1.34096	1.42392	0.0432623	0.00149694	0.586381	0.482565	0.460705	0.27908	0.162804	0.050977	0.0175994	0.381356	0.413633	0.291134	0.70753	0.246479
CG13876	4632.3	4993.9	4771.64	2945.67	3624.13	2327.87	3681.19	2722.82	1.07806	1.03008	0.635898	0.782362	0.50253	0.794679	0.58779	0.82868	0.934849	0.294533	0.521025	0.168512	0.552159	0.341587	0.315041	0.472173	0.273804	0.4294	0.17402	0.809755	0.319559
CG13887	101769	81171.1	147627	66266.9	84928	56506.8	110688	89707.9	0.7976	1.45061	0.651149	0.834517	0.555245	1.08764	0.881485	0.272135	0.128654	0.078599	0.339746	0.0326402	0.62826	0.573941	0.152129	0.15249	0.172694	0.358034	0.106334	0.825917	0.399045
CG13889	4366.76	9512.63	13571.1	8789.68	4920.92	5970.3	7671.98	5826.09	2.17842	3.10782	2.01286	1.1269	1.36721	1.7569	1.33419	0.0741857	0.0126959	0.0290505	0.71391	0.240381	0.115439	0.383916	0.0694829	0.0453409	0.134922	0.496866	0.207487	0.554436	0.333898
CG13890	41602.8	43290	42484.1	35661	39537.7	26310.8	46254	33629.5	1.04055	1.02118	0.857176	0.950361	0.632428	1.1118	0.808346	0.883199	0.937509	0.600728	0.8599	0.183482	0.705646	0.55873	0.328212	0.472373	0.386585	0.540051	0.182237	0.84723	0.393642
CG13891	1211.22	2512.98	2044.42	1069.99	1373.27	1328.26	1165.76	1072.13	2.07475	1.6879	0.883394	1.13379	1.09663	0.962468	0.885166	0.00942322	0.0441097	0.558446	0.616256	0.802551	0.880317	0.612832	0.02283	0.0866928	0.372714	0.46391	0.399778	0.883085	0.411928
CG13893	4592.66	9871.79	8883.09	16852.1	6018.84	5795.31	11237.7	7895.89	2.14947	1.93419	3.66936	1.31053	1.26186	2.44688	1.71924	0.0271064	0.0161938	3.63582e-06	0.281121	0.643925	0.0071868	0.0209861	0.0396425	0.0518047	0.00241384	0.329885	0.351558	0.218719	0.102017
CG13894	880.963	1115.07	1490	1222.46	712.19	897.154	1638.5	699.322	1.26574	1.69133	1.38764	0.808422	1.01838	1.8599	0.793815	0.617556	0.153825	0.329641	0.554006	0.967278	0.104204	0.599268	0.260214	0.170458	0.28905	0.441975	0.442497	0.537609	0.407389
CG13895	29747.9	32703	33780.2	36550.2	35268.5	30978	31301	27536.6	1.09934	1.13555	1.22867	1.18558	1.04135	1.05221	0.925665	0.142441	0.0919861	0.0138722	0.0220756	0.693492	0.570088	0.308679	0.102353	0.12798	0.120387	0.126392	0.367734	0.814246	0.305922
CG13896	14904.8	12418.7	15437.6	10935	11367.3	10353.9	11892.1	7586.09	0.833202	1.03575	0.733657	0.762664	0.694671	0.797869	0.508971	0.316769	0.842118	0.151353	0.174749	0.0937459	0.277218	0.0405163	0.168215	0.446528	0.206455	0.265845	0.138118	0.706343	0.138686
CG13897	22965.7	144861	94776.8	48749.7	40628.8	29413.3	45034.5	31879	6.30773	4.12688	2.12272	1.76911	1.28075	1.96094	1.38811	0.000206809	4.55929e-05	0.000835406	0.00147467	0.15513	0.000638007	0.0445336	0.00411404	0.00462895	0.0639958	0.0582625	0.16754	0.0780019	0.143151
CG13900	703941	446868	386952	768340	733127	833478	752699	952213	0.634809	0.549693	1.09148	1.04146	1.18402	1.06926	1.35269	0.00341151	0.00141429	0.40489	0.70323	0.11084	0.575445	0.0151299	0.0142338	0.0173219	0.320381	0.494208	0.146084	0.814683	0.0873084
CG13901	21271	16951	17482.4	20988.5	23500.8	23321.3	28389.7	22870.9	0.796905	0.821892	0.986717	1.10483	1.09639	1.33467	1.07522	0.0890017	0.181832	0.89895	0.400504	0.531584	0.050586	0.546309	0.0774199	0.187238	0.478334	0.38425	0.314957	0.422919	0.389802
CG13902	29872.2	39672.6	30515.1	32546.8	38019.3	30373.3	40828.9	33292	1.32808	1.02152	1.08953	1.27273	1.01677	1.36679	1.11448	0.132863	0.913086	0.637945	0.216549	0.929118	0.0966698	0.62171	0.0978936	0.466568	0.399561	0.292059	0.432503	0.526006	0.41492
CG13907	4953.76	1544.82	3685.43	3271.84	2785.59	3546.07	5685.09	4339.13	0.311848	0.743967	0.660476	0.56232	0.715834	1.14763	0.875928	0.0415903	0.421614	0.321825	0.167919	0.361192	0.710204	0.731156	0.0497374	0.299999	0.285008	0.260773	0.254851	0.848177	0.448377
CG13912	136.522	977.979	1236.97	121.112	165.566	35.1351	275.957	267.795	7.1635	9.06058	0.887124	1.21274	0.257358	2.02133	1.96154	0.00373342	6.76446e-05	0.885095	0.783264	0.186221	0.22344	0.167825	0.0146414	0.00532605	0.474825	0.518316	0.183472	0.664883	0.248903
CG13917	134176	226293	202595	242366	234433	237876	212949	301884	1.68653	1.50991	1.80632	1.7472	1.77286	1.58708	2.2499	0.00364034	0.0200356	0.0947524	0.0242953	0.071921	0.0401561	0.000489729	0.0146236	0.0581628	0.179221	0.132354	0.126803	0.390064	0.0156051
CG13919	2477.4	4040.34	3859.87	2406.29	965.731	998.146	1182.1	383.314	1.63088	1.55803	0.971294	0.389816	0.4029	0.477152	0.154724	0.0332278	0.0260409	0.931768	0.0127819	0.00976331	0.018176	0.00555621	0.0439873	0.0660536	0.487524	0.107609	0.102409	0.300355	0.0552559
CG13921	22536.4	38542	32371	29488.9	35997.5	30294.2	37235	44654.9	1.71021	1.43639	1.3085	1.59731	1.34423	1.65222	1.98146	7.95459e-05	0.00904462	0.112398	0.000640309	0.0734072	0.020984	8.13412e-05	0.00282735	0.0384898	0.189877	0.0447013	0.127318	0.306168	0.00453657
CG13924	387.274	713.151	602.221	763.342	440.058	407.022	853.438	189.986	1.84146	1.55502	1.97106	1.1363	1.05099	2.20371	0.490573	0.389782	0.545939	0.291846	0.862088	0.946918	0.310498	0.596484	0.1935	0.347736	0.273194	0.540551	0.43713	0.730537	0.406509
CG13926	19197	13277.5	16706.4	16838.5	18114.1	18026.6	22666.6	19482.7	0.691643	0.870257	0.877138	0.943587	0.939028	1.18073	1.01488	0.0238384	0.309892	0.298779	0.699563	0.615547	0.274495	0.910589	0.0366177	0.251819	0.275438	0.492929	0.34298	0.70345	0.499617
CG13928	39.0473	64.0785	1448.2	447.85	155.398	1.36615	336.061	131.272	1.64105	37.0884	11.4694	3.97974	0.0349871	8.60652	3.36187	0.686854	0.0231407	0.148096	0.0717049	0.410209	0.0444862	0.136497	0.278828	0.0622899	0.205191	0.194274	0.27317	0.400828	0.230709
CG13933	30874.9	45425.4	42169.6	34473	36853.4	45362.5	38602.7	43347.9	1.47127	1.36582	1.11654	1.19364	1.46924	1.2503	1.40399	0.0209316	0.0403687	0.515927	0.354242	0.0277508	0.188297	0.0642399	0.0343533	0.0826868	0.358327	0.363974	0.104105	0.628288	0.168334
CG13957	10685.1	18356	15454.6	12732	7795.59	11257.5	7251.95	6938.32	1.71791	1.44636	1.19156	0.729574	1.05357	0.678697	0.649344	0.0202123	0.109317	0.477642	0.306737	0.873409	0.245152	0.279998	0.0336426	0.139288	0.345454	0.343534	0.418726	0.683286	0.293074
CG13982	299.913	267.39	394.326	486.477	203.511	996.528	552.83	569.482	0.891559	1.3148	1.62206	0.678568	3.32272	1.8433	1.89882	0.900397	0.760966	0.552399	0.721763	0.0461891	0.445285	0.41787	0.331925	0.422438	0.370632	0.498964	0.113235	0.780866	0.348194
CG1399	140576	170822	186699	171349	173552	210682	151221	195767	1.21515	1.3281	1.21891	1.23458	1.4987	1.07572	1.39261	0.258214	0.187222	0.300832	0.284471	0.023799	0.73327	0.105894	0.147548	0.189583	0.276053	0.331744	0.1035	0.854419	0.208343
CG13992	228.758	936.63	828.088	230.821	300.221	397.583	175.022	178.53	4.09441	3.61993	1.00902	1.31239	1.73801	0.765096	0.78043	0.0528545	0.0627507	0.991722	0.729512	0.498987	0.797576	0.835449	0.0571948	0.10383	0.502805	0.501283	0.304409	0.866459	0.479261
CG13993	31368.7	17743	32523	17752	20747.4	19090.7	27693.6	15601.8	0.565627	1.0368	0.565913	0.661405	0.608592	0.882841	0.497368	0.0931827	0.886486	0.112765	0.16976	0.118169	0.651641	0.112522	0.0793607	0.459351	0.190016	0.262108	0.150579	0.831975	0.212785
CG13994	3412.13	3172.03	5637.52	3801.86	2849.71	3923.95	3347.18	2526.15	0.929633	1.6522	1.11422	0.83517	1.15	0.980965	0.740343	0.729982	0.152198	0.588248	0.491374	0.65767	0.943921	0.313555	0.29007	0.169184	0.38194	0.417377	0.356004	0.894147	0.308256
CG14005	15876.4	9948.35	8599.76	16930.2	13754	11866.9	13033.5	11182	0.626612	0.541669	1.06638	0.866319	0.747454	0.820936	0.704314	0.107223	0.0597397	0.768621	0.542977	0.256889	0.417252	0.283372	0.0863291	0.101839	0.441811	0.437864	0.213885	0.771731	0.294603
CG14040	8751.78	11782.8	11118.7	12323.7	8404.09	12753.6	7802.97	7082.96	1.34633	1.27045	1.40814	0.960271	1.45726	0.891586	0.809316	0.0502391	0.0962542	0.0386315	0.842983	0.0825341	0.468274	0.291919	0.0556924	0.131174	0.142682	0.535302	0.132102	0.786482	0.298068
CG14043	24659.9	26738.8	25420	27377.1	24554.3	28270.3	21445.1	18615.3	1.0843	1.03083	1.11019	0.99572	1.14641	0.869637	0.754883	0.657093	0.870472	0.580989	0.981824	0.417914	0.525784	0.287612	0.270659	0.454874	0.379729	0.570023	0.275641	0.801427	0.29554
CG14050	757.374	941.156	609.461	407.637	460.492	1044.42	679.412	934.179	1.24266	0.804702	0.538224	0.608011	1.379	0.897063	1.23344	0.448008	0.546747	0.225128	0.131781	0.272973	0.668853	0.422761	0.211213	0.347968	0.2418	0.238625	0.220125	0.835743	0.349797
CG14053	27.5719	120.827	258.989	77.3685	3058.01	1.36615	71.2736	116.474	4.38227	9.39324	2.80607	110.911	0.0495488	2.58501	4.22438	0.0467168	0.0421361	0.451106	0.12155	0.515819	0.466545	0.112035	0.0534331	0.084554	0.335941	0.234113	0.310352	0.786362	0.212785
CG14057	5331.37	3261.75	3634.22	3642.68	4054.1	4753.54	3962.29	2287	0.611805	0.681668	0.683254	0.760423	0.891618	0.743203	0.42897	0.224434	0.29317	0.301307	0.429928	0.707251	0.383166	0.145199	0.13529	0.244238	0.27612	0.394763	0.372259	0.761074	0.237507
CG1407	31858.7	34449.5	41685.9	35667.4	27619.7	29072.2	26710.7	23050.9	1.08132	1.30846	1.11955	0.866943	0.912537	0.838412	0.723535	0.563001	0.063987	0.486692	0.377967	0.600728	0.298365	0.146054	0.244262	0.104826	0.347874	0.375138	0.337829	0.724309	0.237684
CG14073	13516.8	30242.4	21740.3	30248.7	24636	21195.6	21447.1	29459.3	2.2374	1.60839	2.23786	1.82263	1.5681	1.58671	2.17947	0.00159468	0.052115	0.0308088	0.0183148	0.0882999	0.140662	0.00309608	0.0102712	0.0947521	0.136513	0.120421	0.135457	0.587814	0.0412192
CG14074	2532.46	4255.28	4869.26	4386.56	4363.78	2484.54	3180.31	3781.59	1.68029	1.92274	1.73213	1.72314	0.981079	1.25582	1.49325	0.037896	0.0257011	0.00738346	0.00166989	0.889669	0.228868	0.0140487	0.0473987	0.0656385	0.105228	0.0594406	0.42299	0.670621	0.0848951
CG14079	2068.23	2137.19	1536.97	1396.38	1087.82	1681.57	1479.84	286.889	1.03334	0.743135	0.675158	0.525965	0.813047	0.71551	0.138712	0.892288	0.358712	0.145277	0.0324557	0.350935	0.123264	0.00416101	0.330172	0.274118	0.203984	0.144815	0.250979	0.567114	0.0477266
CG14100	6730.16	5855.69	7335.99	5749.13	5096.27	5132.32	6894.23	4679.96	0.870067	1.09002	0.854234	0.757228	0.762584	1.02438	0.695372	0.334809	0.452935	0.467998	0.033337	0.205845	0.881364	0.0372002	0.174704	0.312212	0.34156	0.146302	0.192613	0.883085	0.13285
CG14102	3613.7	4386.77	3043.54	3611.64	4515.63	4398.57	3509.42	3107.57	1.21393	0.842223	0.99943	1.24959	1.21719	0.971144	0.85994	0.50099	0.508602	0.998482	0.416803	0.618215	0.909789	0.637034	0.227856	0.333483	0.504083	0.38981	0.343527	0.888239	0.420323
CG14103	31504.6	34418.5	36312.8	24894.4	35233.4	21605	30022.9	25035.2	1.09249	1.15262	0.790181	1.11836	0.685773	0.952968	0.794652	0.787469	0.669306	0.526926	0.740793	0.346856	0.891534	0.615565	0.304779	0.392196	0.361515	0.50489	0.2492	0.88591	0.412891
CG14104	2332.53	1203.63	991.498	758.146	1774.67	794.149	1825.89	980.96	0.51602	0.425074	0.325032	0.760836	0.340467	0.782794	0.420557	0.153656	0.0984088	0.0591382	0.458941	0.0617849	0.489589	0.165959	0.107435	0.132426	0.15731	0.404215	0.121413	0.794184	0.248356
CG14117	6088.86	7502.68	8421.83	6258.79	5258.42	5805.95	4969.43	3672.75	1.2322	1.38315	1.02791	0.863612	0.953537	0.81615	0.603192	0.334015	0.233183	0.908711	0.573356	0.846847	0.432687	0.196045	0.174564	0.215223	0.481068	0.449588	0.413511	0.778265	0.259112
CG14130	2891.08	1927.78	2564.6	1949.18	2022.36	1428.38	3111.69	2160.98	0.666802	0.887073	0.674206	0.699518	0.494065	1.07631	0.747464	0.250629	0.686108	0.252182	0.339941	0.0922598	0.80405	0.460079	0.144955	0.397992	0.255091	0.358156	0.137354	0.868605	0.362506
CG14135	2951.58	3755.79	3912.78	1669.21	3668.98	3537.4	3305.09	2211.57	1.27247	1.32566	0.565531	1.24305	1.19848	1.11977	0.749285	0.507466	0.384177	0.249239	0.541816	0.619504	0.773159	0.57787	0.229764	0.284924	0.253595	0.43757	0.343905	0.860051	0.400226
CG1416	168652	122242	136216	164559	156583	182764	196986	163079	0.724816	0.807672	0.975731	0.928438	1.08367	1.168	0.966956	0.0576735	0.162127	0.854765	0.59994	0.555213	0.258589	0.831585	0.0600461	0.175454	0.467641	0.459399	0.322778	0.692178	0.478431
CG14174	6337.24	5631.38	4600.93	6049.19	4424.62	4714.59	5177.9	3587.3	0.888618	0.726015	0.954546	0.698194	0.74395	0.817059	0.566067	0.537937	0.154281	0.814966	0.120049	0.179437	0.356286	0.0829564	0.238324	0.170747	0.455407	0.233008	0.179932	0.749627	0.186551
CG1418	11405.5	13899.2	12107.5	9578.39	9330.42	11347.7	7172.32	7615.68	1.21863	1.06155	0.839802	0.818061	0.994926	0.628846	0.667719	0.108235	0.721693	0.336037	0.198838	0.982595	0.0186268	0.0655392	0.0867845	0.409401	0.292149	0.280736	0.446307	0.302556	0.170119
CG14180	378.638	1275.92	702.609	182.261	303.573	391.217	552.317	250.133	3.36976	1.85562	0.48136	0.801749	1.03322	1.45869	0.660612	0.0396007	0.358776	0.536954	0.799966	0.96894	0.683086	0.730236	0.0484893	0.274118	0.365263	0.522848	0.442825	0.840202	0.448089
CG14182	7659.61	5617.86	6404.65	4530.52	5213.77	3645.02	4750.51	5132.97	0.733439	0.836159	0.591482	0.680683	0.475875	0.620202	0.670135	0.270282	0.499076	0.110744	0.228294	0.0470531	0.142168	0.269366	0.151552	0.330078	0.188884	0.299081	0.113786	0.589267	0.288981
CG14183	422.232	1197.11	1783.32	595.464	554.203	646.003	490.113	411.478	2.83521	4.22356	1.41028	1.31256	1.52997	1.16077	0.974531	0.00343309	0.0248594	0.239424	0.419938	0.373781	0.657478	0.924102	0.0142392	0.0646722	0.248691	0.391114	0.259718	0.832826	0.50358
CG14184	5424.63	7010.78	9669.47	5920.19	3560.4	3364.16	5063.15	3337.17	1.2924	1.78251	1.09135	0.65634	0.620164	0.933363	0.615188	0.11831	0.0232816	0.634884	0.105768	0.0114836	0.62862	0.0234627	0.0913533	0.0625263	0.398447	0.223332	0.102409	0.826105	0.107164
CG14193	5407.04	2206.91	3286.67	2625.84	3084.83	3602.99	3800.04	3537.66	0.408154	0.60785	0.485633	0.570521	0.666351	0.702795	0.654269	0.0111137	0.0577524	0.0163783	0.041743	0.103917	0.162853	0.134094	0.0248672	0.100185	0.122405	0.158973	0.14324	0.606205	0.229256
CG14194	28965.9	35732.3	33009.9	28291.8	32783.2	25774	30933.9	30022.1	1.2336	1.13961	0.976725	1.13179	0.889804	1.06794	1.03646	0.182419	0.365195	0.89905	0.38335	0.467256	0.709687	0.831635	0.119455	0.276426	0.478334	0.377295	0.293887	0.847908	0.478431
CG14196	1.31755	124.331	1041.77	195.671	40.6978	27.0696	390.917	137.478	94.3655	790.69	148.511	30.889	20.5454	296.7	104.343	1.70033e-05	0.00519331	3.22833e-06	0.00538433	0.167573	0.0069491	4.62212e-15	0.00170516	0.0303577	0.00241384	0.0875731	0.173655	0.213701	4.24229e-12
CG14200	60870.1	102224	79166.9	100207	98023.8	100203	87989.2	113713	1.67938	1.30059	1.64625	1.61038	1.64617	1.44553	1.86813	0.00851992	0.185689	0.0388476	0.0331888	0.026171	0.135321	0.00907231	0.0216698	0.189074	0.14289	0.146217	0.104105	0.580327	0.070914
CG14207	37362.4	25042.6	35273.9	29002.5	24908.7	20925	35445.7	23120.1	0.670262	0.944101	0.776248	0.666679	0.560055	0.948699	0.618806	0.0250309	0.705213	0.0911395	0.0216344	0.0084788	0.733444	0.030261	0.0377675	0.404753	0.178802	0.126392	0.102409	0.854419	0.120319
CG14210	9493.11	1118.02	2877.68	2996.06	5146.78	4602.33	6918.18	6090.06	0.117771	0.303133	0.315604	0.54216	0.484808	0.728758	0.641525	0.0221937	0.0546425	0.0639821	0.209789	0.150938	0.433358	0.377418	0.0353099	0.0972389	0.161778	0.287844	0.16622	0.778431	0.331907
CG14215	86865.2	83277.3	69796	101744	97092.4	103211	82737.4	103610	0.958696	0.803497	1.17129	1.11774	1.18817	0.95248	1.19277	0.810228	0.314359	0.350914	0.505158	0.288029	0.788319	0.374166	0.310554	0.253674	0.297612	0.423372	0.226533	0.86345	0.330529
CG14220	14782.4	14608.9	12828.4	17035.3	15588.7	15249.9	17775.3	14482.4	0.988267	0.867818	1.15241	1.05455	1.03163	1.20247	0.979707	0.898365	0.080991	0.0746947	0.660602	0.668762	0.0289703	0.802401	0.33148	0.118257	0.169443	0.479243	0.359766	0.341811	0.469717
CG14221	321.823	466.343	1075.15	669.727	791.236	284.773	443.591	356.582	1.44907	3.34082	2.08104	2.45861	0.884874	1.37837	1.10801	0.601989	0.00196567	0.0451167	0.0329193	0.838201	0.497125	0.850434	0.255688	0.019968	0.14632	0.145621	0.41081	0.794877	0.483446
CG14222	10135.9	9527.87	11475.9	8581.88	2522.94	7680.97	1920.16	1118.44	0.940015	1.1322	0.846684	0.248912	0.757801	0.189442	0.110344	0.82181	0.619893	0.647342	0.0179768	0.429793	0.0126637	0.026131	0.31349	0.375032	0.402741	0.119436	0.279692	0.256567	0.113642
CG14223	2445.9	2680.18	2253.74	2993.03	2652.33	2916.04	3719.01	1639.23	1.09578	0.921438	1.22369	1.0844	1.19222	1.52051	0.670195	0.844455	0.885177	0.705868	0.85949	0.716566	0.302931	0.584912	0.319137	0.459155	0.42204	0.540051	0.374942	0.727331	0.402469
CG14229	8489.46	6117.26	9863.57	4567.68	3201.69	3854.68	3366.65	1753.32	0.720571	1.16186	0.538041	0.377137	0.454055	0.396568	0.206529	0.100374	0.445771	0.0388369	0.00345962	0.00832002	0.00434636	0.00435238	0.0827933	0.309709	0.14289	0.0767637	0.102409	0.185663	0.0490142
CG14230	20884.4	12383	13964.8	24943.4	22639.7	18949.5	23359.9	20172.4	0.59293	0.668674	1.19436	1.08405	0.907353	1.11853	0.965912	0.0115154	0.0261936	0.227047	0.537963	0.447942	0.39756	0.817248	0.0250852	0.066223	0.242593	0.435938	0.286057	0.767765	0.474399
CG14231	9771.34	7051.13	5443.97	8636.17	10656.4	7984.12	9354.57	10288.4	0.721614	0.557137	0.883826	1.09057	0.817096	0.957348	1.05291	0.135829	0.030171	0.548331	0.656206	0.30891	0.805892	0.801396	0.0996346	0.0712372	0.369209	0.477879	0.235011	0.869138	0.469448
CG14232	10713.8	11333.3	10925.4	11061.1	10331.7	10288	12284.7	11377.2	1.05782	1.01974	1.03241	0.964332	0.960258	1.14662	1.06192	0.669804	0.881845	0.817631	0.788242	0.806356	0.395311	0.707067	0.274446	0.458409	0.455904	0.519137	0.401003	0.767566	0.440591
CG14252	2867.9	4038.85	3452.41	4024.87	3203.9	2829.47	2115.13	2199.64	1.4083	1.20381	1.40342	1.11716	0.9866	0.737518	0.766987	0.246609	0.564779	0.284806	0.738798	0.973953	0.4402	0.580619	0.143397	0.353757	0.269607	0.504591	0.444362	0.780779	0.400596
CG14260	734.957	680.298	924.023	1129.46	376.643	770.056	376.513	880.715	0.92563	1.25725	1.53677	0.51247	1.04776	0.512293	1.19832	0.890833	0.645686	0.430689	0.37707	0.932944	0.390596	0.766525	0.329958	0.383599	0.331403	0.374576	0.433557	0.764625	0.457946
CG14269	489.409	821.274	783.251	208.799	822.669	188.618	999.947	445.847	1.67809	1.6004	0.426634	1.68094	0.3854	2.04317	0.910991	0.121307	0.464284	0.0701869	0.086829	0.137613	0.018166	0.798862	0.0927878	0.316808	0.165638	0.209299	0.160318	0.300355	0.468486
CG1427	14029	16313.7	10772	11131.8	13726.9	8322.37	13166.9	10125.1	1.16285	0.767834	0.793483	0.978466	0.593225	0.93855	0.721727	0.351765	0.168642	0.241211	0.906792	0.0350787	0.743502	0.177221	0.180775	0.179446	0.24983	0.551366	0.10807	0.855795	0.252714
CG14270	18428.5	10057.3	16818.2	12013.8	12111.8	10896.5	14421.7	9000.48	0.545749	0.912622	0.651914	0.657231	0.591285	0.782577	0.488401	0.0878084	0.765281	0.211482	0.165453	0.120105	0.408169	0.105618	0.0767787	0.424052	0.237169	0.259313	0.151661	0.770445	0.208343
CG14275	1370.31	763.129	963.359	253.097	334.417	479.729	528.83	278.774	0.556901	0.703021	0.1847	0.244044	0.350087	0.385919	0.203438	0.327821	0.52249	0.0980087	0.118963	0.195348	0.19051	0.179137	0.172282	0.338555	0.181371	0.231985	0.187281	0.628288	0.253774
CG1428	7.29394	1.17857	1.25937	1.6398	4353.37	1.36615	4429.97	1847.83	0.161582	0.17266	0.224817	596.848	0.1873	607.35	253.338	0.512502	0.517973	0.54416	3.27678e-05	0.525192	2.32585e-05	3.16985e-12	0.231149	0.336536	0.367893	0.0165215	0.312731	0.0164926	9.34458e-10
CG14286	8261.62	6841.22	6268.66	8813.88	9109.57	7960.7	8558.83	6276.71	0.828073	0.758769	1.06685	1.10264	0.963576	1.03598	0.759743	0.440408	0.288266	0.832864	0.645716	0.864207	0.883127	0.366141	0.208963	0.241929	0.46085	0.474205	0.416572	0.883085	0.327937
CG14290	9654.37	8469.42	7262.51	12958.4	10949	12908.8	10548.3	7366.5	0.877262	0.752251	1.34223	1.1341	1.33709	1.09259	0.763022	0.55129	0.228139	0.166244	0.492722	0.148674	0.633003	0.34412	0.24112	0.212602	0.214312	0.417943	0.164766	0.827464	0.320269
CG14291	10998.7	6715.1	3926.46	4159.19	6355.34	4617.12	3375.09	3001.12	0.610534	0.356992	0.378151	0.577824	0.419787	0.306862	0.27286	0.393954	0.163666	0.178055	0.365149	0.215424	0.137859	0.207794	0.194651	0.176427	0.220211	0.369281	0.19708	0.584351	0.264319
CG14299	58763.4	86391.3	95425.6	62548.6	38283.6	58879.8	33211.3	35379.5	1.47015	1.62389	1.06441	0.651486	1.00198	0.56517	0.602066	0.0505951	0.0254556	0.740308	0.107551	0.993655	0.0574998	0.138399	0.0558487	0.0655294	0.432526	0.223931	0.449096	0.442225	0.232529
CG14314	6716.29	8297.71	8597.58	5515.87	6220.64	5468.52	6338.99	5986.48	1.23546	1.28011	0.821268	0.926201	0.814217	0.943823	0.891337	0.482965	0.281758	0.493653	0.764475	0.539947	0.835986	0.722929	0.222815	0.239087	0.350452	0.512941	0.318139	0.874851	0.445982
CG14322	15218	18519.4	20220.7	17406.2	19156.6	20501.1	17659.1	16664.4	1.21694	1.32874	1.14379	1.25881	1.34716	1.16041	1.09505	0.0995597	0.0504537	0.345995	0.125746	0.0147601	0.185988	0.505828	0.0823927	0.0933325	0.295967	0.235344	0.102409	0.626182	0.377645
CG1434	10285.2	7591.43	5588.77	12214.3	11861.5	10910.6	10828.4	11190.6	0.738094	0.54338	1.18757	1.15326	1.06081	1.05282	1.08803	0.0572954	0.00613247	0.18406	0.32685	0.599304	0.721719	0.517808	0.0597632	0.0327022	0.222719	0.352716	0.337284	0.8521	0.380938
CG14341	4329.73	7472.11	6454.09	3925.51	2551.15	3541.73	2597.39	1650.69	1.72577	1.49064	0.90664	0.589217	0.818001	0.599897	0.381244	0.0197887	0.0297744	0.690602	0.0672641	0.423979	0.111646	0.0295789	0.0332928	0.0706176	0.418334	0.188667	0.277522	0.548638	0.118861
CG14352	4587.79	3851.64	5754.21	2489.74	3514.72	2445.14	4634.06	2336.16	0.839542	1.25424	0.542689	0.766104	0.532966	1.01009	0.509213	0.60411	0.476774	0.176166	0.449876	0.157568	0.976688	0.221902	0.256332	0.321634	0.219601	0.401213	0.168435	0.895866	0.270632
CG14353	10268	8586.01	9441.14	7033.08	7563.81	9042.66	7960.74	9185.22	0.836189	0.919471	0.68495	0.736638	0.880662	0.775295	0.894546	0.216815	0.69052	0.0784615	0.0690338	0.42456	0.208797	0.507707	0.132637	0.399231	0.172582	0.1902	0.277522	0.650234	0.378214
CG14357	4826.77	2796.4	3353.35	2446.14	1553.09	2233.56	4838.87	3362.47	0.579354	0.694741	0.506786	0.321766	0.462744	1.00251	0.69663	0.272884	0.419137	0.193271	0.0937541	0.19054	0.994285	0.490115	0.152396	0.299233	0.227855	0.215584	0.185165	0.897562	0.373215
CG14367	665.002	1326.35	747.525	735.841	1276.27	642.589	586.91	1076.43	1.9945	1.12409	1.10653	1.91919	0.966297	0.882569	1.61869	0.0510659	0.765771	0.777538	0.077322	0.947498	0.797521	0.218564	0.056152	0.424176	0.444563	0.199929	0.437259	0.866459	0.269588
CG14372	780.885	142.641	209.738	469.898	851.04	1046.34	763.785	2011.56	0.182666	0.26859	0.60175	1.08984	1.33994	0.978101	2.576	0.233533	0.285519	0.566354	0.903845	0.714866	0.97477	0.0901198	0.138357	0.240934	0.375339	0.550884	0.374439	0.895866	0.194121
CG1440	36527.8	52054.4	51426.5	37085.6	36001.4	34017.8	37806.7	34151.7	1.42506	1.40787	1.01527	0.985587	0.931286	1.03501	0.934951	0.0541612	0.0575123	0.932546	0.935469	0.69115	0.835914	0.734279	0.0580165	0.0999943	0.487733	0.558362	0.366846	0.874851	0.44893
CG14401	889.627	1.17857	58.1752	1.6398	12.8369	1.36615	121.914	47.7353	0.00132479	0.0653927	0.00184325	0.0144295	0.00153565	0.137039	0.0536576	0.460175	0.488591	0.460398	0.465854	0.460266	0.521421	0.574408	0.215358	0.326166	0.338897	0.407421	0.291011	0.799565	0.399163
CG14407	14035.9	6045.17	9572.11	7242.44	10963.8	7942.27	12048.9	8162.25	0.430694	0.681975	0.515995	0.781126	0.565855	0.858437	0.581528	0.0212494	0.143039	0.0635102	0.329435	0.0789185	0.518679	0.129712	0.0346701	0.162692	0.161654	0.354117	0.130518	0.798514	0.226226
CG14408	7549.36	10659.1	7064.03	10137.4	9148.63	8471.55	9875.63	8898.81	1.41193	0.935714	1.34282	1.21184	1.12215	1.30814	1.17875	0.084957	0.711246	0.155635	0.249547	0.60779	0.108546	0.414156	0.0754682	0.406402	0.209576	0.311642	0.340231	0.542808	0.346608
CG14411	34958.2	49792.7	38780.2	50423.6	50662.6	50166	49875.6	57428.9	1.42435	1.10933	1.44239	1.44923	1.43503	1.42672	1.64278	0.0448258	0.558681	0.056115	0.04824	0.0413664	0.0901546	0.0248894	0.0520212	0.352136	0.155553	0.167393	0.111645	0.510508	0.110454
CG14414	4502.05	2390.16	4209.72	5676.5	4232.6	3342.39	5549.96	4749.18	0.530904	0.935067	1.26087	0.940149	0.742415	1.23276	1.05489	0.0324589	0.784048	0.222251	0.796934	0.157386	0.276957	0.76997	0.0434083	0.430101	0.241044	0.521759	0.168435	0.705972	0.459282
CG14434	22232.5	13245.6	13620.7	15520.1	15473.8	16151.3	20681.1	15759.8	0.595775	0.612646	0.698082	0.695997	0.726472	0.930219	0.708862	0.18422	0.201597	0.349948	0.314903	0.361322	0.820668	0.426604	0.120186	0.197706	0.297164	0.347703	0.254876	0.87212	0.351123
CG14435	11313.4	22470.4	14703	16053.8	15779.4	15241.9	12877.5	13237.9	1.98617	1.2996	1.419	1.39474	1.34724	1.13825	1.17011	0.0117748	0.341536	0.181383	0.214627	0.354772	0.632614	0.632598	0.0253113	0.266315	0.221755	0.291508	0.252171	0.827464	0.418773
CG14438	64084.7	92381.1	72096.9	92192.5	71995.2	87570.9	52889.6	79814.3	1.44155	1.12503	1.4386	1.12344	1.36649	0.825309	1.24545	0.100545	0.588376	0.126596	0.638908	0.145621	0.458187	0.376168	0.0828658	0.363256	0.195677	0.471974	0.163556	0.783833	0.331381
CG1444	74809.9	64124.4	82600	69484.8	63501.9	71631.6	73294.6	65015.9	0.857164	1.10413	0.928818	0.848844	0.957516	0.979744	0.869081	0.308788	0.471362	0.610193	0.258986	0.752796	0.883228	0.423376	0.165344	0.319828	0.389546	0.317198	0.385689	0.883085	0.349885
CG14440	9851.23	16651.1	21104.1	12593.2	13645.9	14120.5	10552.2	14658.1	1.69026	2.14228	1.27834	1.3852	1.43338	1.07115	1.48794	0.00955575	0.000972433	0.217655	0.0894078	0.0797835	0.735597	0.083941	0.022923	0.0148555	0.239308	0.21076	0.131009	0.854419	0.187219
CG14441	5999.68	12128.3	9258.7	10671.1	10553.8	9768.08	8315	9448.72	2.02149	1.5432	1.77862	1.75907	1.6281	1.38591	1.57487	0.00101675	0.028233	0.0123714	0.0189211	0.00722833	0.185915	0.0330813	0.00868211	0.0687239	0.118577	0.120421	0.102409	0.626182	0.127007
CG14442	49412.8	72024.2	53425.7	85137.6	63502.5	71325.9	53965.8	68585.1	1.4576	1.08121	1.72299	1.28514	1.44347	1.09214	1.388	0.0119793	0.597297	0.00822699	0.107579	0.0703866	0.541664	0.0611405	0.0255215	0.3664	0.107801	0.223931	0.125906	0.807432	0.165549
CG14443	4725.46	7619.02	9700.6	4469.18	6425.15	5462.94	5199.81	7032.84	1.61234	2.05284	0.945767	1.35969	1.15607	1.10038	1.48829	0.0627182	0.00589877	0.885344	0.27106	0.622306	0.734846	0.0940226	0.0631619	0.0322349	0.474849	0.32336	0.344564	0.854419	0.197881
CG14446	17931.9	29279.6	28161.2	23466.8	20407.1	23410.5	18829.2	21244.1	1.63282	1.57045	1.30866	1.13803	1.30552	1.05004	1.18471	0.0135358	0.0120802	0.0860285	0.465037	0.136329	0.775304	0.364137	0.0273831	0.0443372	0.175974	0.407145	0.159477	0.860051	0.327215
CG14450	3589.51	6189.14	6044.88	4900.74	3902.02	5285.34	4967.26	4002.12	1.72423	1.68404	1.36529	1.08706	1.47244	1.38382	1.11495	0.00533763	0.00592801	0.317892	0.668779	0.0716812	0.22696	0.606174	0.0175296	0.0323031	0.283543	0.481759	0.126631	0.668621	0.409722
CG14463	9279.99	5991.7	8432.3	5959.84	9025.54	5039.19	7249.94	4481.39	0.645658	0.908654	0.642224	0.972581	0.543017	0.781244	0.482908	0.200896	0.740245	0.259259	0.922136	0.105473	0.401545	0.126996	0.126851	0.415962	0.257927	0.554579	0.143639	0.768476	0.224684
CG14464	13300.1	6468.78	14051.9	3929.36	9120.88	4807.65	7377.97	6337.81	0.48637	1.05652	0.295438	0.685774	0.361475	0.554729	0.476523	0.0506295	0.846849	0.0155548	0.196074	0.023921	0.0841285	0.10003	0.0558605	0.448124	0.121095	0.279588	0.1035	0.502998	0.20387
CG14471	12584.7	18435.3	20516.4	12809.6	10130.6	12069.4	11617.5	9297.87	1.46491	1.63027	1.01787	0.804996	0.95906	0.923144	0.738826	0.0623985	0.0245991	0.932628	0.368057	0.865896	0.713554	0.327814	0.0630032	0.0641249	0.487733	0.371001	0.416673	0.848896	0.313543
CG14476	177477	231548	214553	229316	257511	279805	205834	328010	1.30467	1.20891	1.29209	1.45096	1.57657	1.15978	1.84819	0.114123	0.276075	0.169347	0.0429301	0.0270519	0.385932	0.00642518	0.0893702	0.236377	0.215935	0.160732	0.104105	0.762326	0.0593234
CG14478	18871.9	42036.1	40328.6	17662.7	7133.95	15705.8	6305.03	6424.21	2.22744	2.13697	0.935924	0.37802	0.83223	0.334096	0.340411	0.0145184	0.0209842	0.875667	0.125151	0.730124	0.104183	0.187306	0.0281151	0.05931	0.472481	0.23512	0.379139	0.537609	0.256385
CG14480	13494.3	10786	12036.6	10479.2	7298.64	8393.62	7708.99	5415.56	0.799302	0.891977	0.776566	0.540868	0.622012	0.571277	0.401322	0.266095	0.559826	0.294031	0.0239453	0.0321664	0.0232667	0.0132405	0.150369	0.352207	0.273707	0.131548	0.106313	0.325585	0.0827958
CG14482	5008.04	3026.6	3551.97	2032.5	4705.26	3405.94	4328.89	2903.26	0.604348	0.709252	0.405847	0.939541	0.680093	0.864388	0.579719	0.0577068	0.191313	0.0157416	0.749303	0.181156	0.481111	0.0754336	0.0600584	0.191316	0.121095	0.508016	0.181104	0.791832	0.180897
CG14483	24871.5	10385	9465.33	6976.1	11555.5	7078.29	18713	11731.4	0.417546	0.380569	0.280486	0.464607	0.284595	0.752388	0.471681	0.0421537	0.0319051	0.0175417	0.0545322	0.0177309	0.376648	0.116409	0.0501548	0.0736635	0.12501	0.178153	0.102653	0.756818	0.215926
CG14505	1008.26	759.12	741.097	1274.61	1123.41	1213.31	775.258	788.586	0.752904	0.735028	1.26417	1.11421	1.20338	0.768909	0.782129	0.622454	0.613991	0.661444	0.828283	0.762267	0.634273	0.716188	0.261297	0.372865	0.408095	0.531351	0.388297	0.827988	0.444148
CG14511	5213.84	4416.12	2742.86	4110.14	4282.66	4477.68	3012.63	3373.93	0.846998	0.526072	0.788313	0.821402	0.858806	0.577814	0.647109	0.612336	0.0900979	0.414249	0.508639	0.582902	0.128463	0.282985	0.258657	0.126229	0.324477	0.424661	0.33199	0.572612	0.294408
CG14512	2659.22	1177.72	1984.18	1430.34	1915.89	1474.5	1904.29	1511.3	0.442882	0.74615	0.53788	0.720471	0.554485	0.716107	0.568324	0.267415	0.61418	0.347968	0.563571	0.367339	0.569411	0.468166	0.150751	0.372921	0.296621	0.445288	0.257255	0.813888	0.365944
CG14516	11193	24615.4	20569.6	16644.9	14711.2	16261.3	14999.4	17735.1	2.19917	1.83771	1.48708	1.31432	1.4528	1.34007	1.58448	0.0229595	0.246662	0.300494	0.218183	0.234753	0.276973	0.0856328	0.0359141	0.221775	0.276053	0.293012	0.205216	0.705972	0.189297
CG14523	16427.6	34407.5	19274.9	25208.2	22121.3	25381.1	18859.5	33287.7	2.09449	1.17333	1.5345	1.34659	1.54502	1.14803	2.02632	0.0360708	0.559967	0.139156	0.349042	0.208443	0.643717	0.0267842	0.0461015	0.352207	0.201535	0.362823	0.194135	0.828808	0.114198
CG14543	7530.18	4161.22	6208.48	8611.82	7545.3	8265.6	9275.56	9900.29	0.552605	0.824479	1.14364	1.00201	1.09766	1.23178	1.31475	0.0135834	0.232143	0.356087	0.989853	0.658745	0.117468	0.0969566	0.0274038	0.214623	0.300209	0.572779	0.356316	0.557166	0.200661
CG14544	7900.8	5224.67	4710.87	10657.2	6478.93	9165.7	7760.5	5598.87	0.661284	0.596252	1.34887	0.820034	1.1601	0.982242	0.708646	0.233555	0.164695	0.348016	0.52719	0.565869	0.950496	0.399374	0.138357	0.177091	0.296621	0.432338	0.326467	0.895308	0.340411
CG14545	35708.3	8123.05	10185.3	11758.7	15721.4	11751.5	26347.9	11252.2	0.227484	0.285235	0.3293	0.440273	0.329098	0.737865	0.315113	0.115167	0.141911	0.160775	0.236514	0.161751	0.56362	0.245943	0.0899288	0.16203	0.211759	0.304263	0.170335	0.813163	0.28001
CG14550	13257.1	13089	12666.8	11621.3	14406.5	14198	15956.2	12275.6	0.987319	0.955471	0.87661	1.0867	1.07098	1.20359	0.925964	0.963855	0.866998	0.694259	0.756015	0.795021	0.501512	0.823109	0.347806	0.453488	0.419296	0.510358	0.397976	0.795932	0.475915
CG14561	6002.61	8073.69	4671.13	7159.05	5767.79	8027.9	5284.08	4409.78	1.34503	0.778183	1.19265	0.96088	1.3374	0.880296	0.734644	0.110367	0.283507	0.34878	0.855632	0.251731	0.54973	0.29283	0.0876678	0.239882	0.296748	0.539001	0.211822	0.807762	0.298464
CG14562	20275.5	30756.8	28347.4	24637.3	26944.9	27641.8	21303.8	29486.5	1.51694	1.39811	1.21513	1.32894	1.36331	1.05072	1.45429	0.0248766	0.0704615	0.348511	0.12502	0.15702	0.776899	0.0715912	0.0375954	0.109792	0.296748	0.23512	0.168254	0.860646	0.176154
CG1458	37012.5	22922.7	30621	16692.4	19024.4	14146.9	30721.9	22602.6	0.619322	0.827316	0.450995	0.513999	0.382221	0.83004	0.610676	0.21211	0.562081	0.0861444	0.119075	0.0578067	0.597073	0.291174	0.131102	0.352948	0.175974	0.232011	0.120228	0.817973	0.297644
CG14590	645.805	872.425	819.488	1074.07	369.515	664.126	183.119	569.004	1.35091	1.26894	1.66316	0.572177	1.02837	0.283551	0.881077	0.477963	0.543521	0.321996	0.308711	0.938719	0.0788888	0.788172	0.221176	0.346765	0.285086	0.344398	0.434927	0.490703	0.465311
CG14609	149.574	458.832	885.734	140.226	358.524	541.513	381.727	343.694	3.06758	5.92169	0.937501	2.39696	3.62036	2.55209	2.29781	0.00938049	0.00363113	0.920555	0.0704476	0.124339	0.0688103	0.084655	0.0228192	0.025752	0.484467	0.192845	0.153575	0.464459	0.188081
CG14613	11987.7	12450.2	10739.3	14214	13563.2	11260.4	12009.7	13769.7	1.03858	0.895864	1.18571	1.13142	0.939333	1.00183	1.14866	0.788162	0.441672	0.361179	0.353309	0.667394	0.989193	0.38504	0.304963	0.307874	0.30181	0.363974	0.359158	0.897562	0.334445
CG14614	37992.9	54831.6	47942.9	43092.8	54406.8	50105.5	42843.2	48499	1.44321	1.26189	1.13423	1.43203	1.31881	1.12766	1.27653	0.0332829	0.139896	0.441038	0.0628876	0.0812702	0.502979	0.204564	0.0440005	0.160477	0.3347	0.185092	0.131252	0.79624	0.262611
CG14618	8527.65	5051.81	4649.9	7452.28	6758.78	6626.14	7975.49	7244.3	0.592403	0.545273	0.873897	0.792573	0.777018	0.935251	0.849508	0.0825689	0.0583847	0.627334	0.350637	0.351394	0.792073	0.5553	0.0742155	0.100649	0.395933	0.363114	0.250979	0.86569	0.392633
CG14619	31850	47554.8	37124	49806.7	38744.9	38497.1	34585.1	36688.8	1.49309	1.16559	1.56379	1.21648	1.2087	1.08587	1.15192	0.0523301	0.458305	0.0410239	0.344731	0.351461	0.695352	0.573918	0.0569512	0.314397	0.143504	0.360547	0.250979	0.846284	0.399045
CG14621	7699.15	8073	9118.01	7088.6	7741.74	6909.24	8249.13	8003.77	1.04856	1.18429	0.9207	1.00553	0.897404	1.07143	1.03957	0.813149	0.361562	0.69771	0.97562	0.587967	0.688655	0.854895	0.311243	0.27516	0.420084	0.568531	0.333116	0.842111	0.484302
CG14629	544513	725148	723228	387253	567288	811736	550568	723901	1.33174	1.32821	0.711192	1.04183	1.49076	1.01112	1.32945	0.00947214	0.042276	0.162148	0.548194	0.005225	0.881964	0.0058591	0.0228892	0.084685	0.212348	0.439566	0.102409	0.883085	0.0573851
CG1463	10262.2	6738.84	5964.47	10216.9	9542.74	9216.93	11037.4	8809.06	0.656669	0.58121	0.995593	0.929896	0.898147	1.07554	0.858403	0.180461	0.10438	0.987667	0.759181	0.678425	0.75705	0.62112	0.119094	0.135956	0.501888	0.511347	0.363275	0.859606	0.414797
CG14630	996.117	1208.88	1214.54	907.363	1746	1164.18	1408.89	861.144	1.21359	1.21927	0.9109	1.75281	1.16872	1.41438	0.864501	0.622723	0.495556	0.826527	0.108271	0.707358	0.40326	0.705212	0.261371	0.328672	0.458518	0.224546	0.372259	0.76909	0.440252
CG14641	52577.2	48890.9	44702	62743.2	56836.3	58547.3	58387.9	56689.9	0.929889	0.850217	1.19335	1.08101	1.11355	1.11052	1.07822	0.42479	0.154808	0.0466374	0.337132	0.241738	0.369607	0.42737	0.204	0.171183	0.146593	0.35702	0.208161	0.754038	0.351144
CG14642	28693.7	15822.9	11874.3	36082.2	33000.4	36639.5	43367.3	45575.7	0.551442	0.413832	1.2575	1.15009	1.27692	1.51139	1.58835	0.00142023	8.12942e-05	0.163303	0.168431	0.138377	0.0488439	0.000533488	0.00992022	0.00571615	0.212799	0.261479	0.160605	0.418295	0.0162931
CG14644	687.188	663.553	465.841	166.036	560.001	254.196	819.451	446.325	0.965606	0.677895	0.241617	0.814917	0.369907	1.19247	0.649494	0.929115	0.277799	0.0149291	0.469416	0.0733463	0.578756	0.254732	0.338599	0.237156	0.121095	0.408417	0.127318	0.815087	0.28367
CG14646	11083.7	18281.9	17375.2	16728.4	16219	17666.1	12215.5	12374.4	1.64944	1.56764	1.50928	1.46332	1.59388	1.10211	1.11645	0.00497076	0.0141416	0.0356498	0.0328009	0.025344	0.560267	0.569925	0.0168791	0.0484609	0.13841	0.145427	0.104105	0.812421	0.398063
CG14647	26823	16415	21842.2	21763.8	17896.3	17752.7	23069.2	16712.6	0.611975	0.81431	0.811384	0.6672	0.661848	0.860052	0.623069	0.13687	0.47301	0.45809	0.198297	0.186377	0.616562	0.237864	0.0999811	0.32036	0.338046	0.280639	0.183473	0.822633	0.277448
CG14650	21855.6	34168.2	32633.1	32165.3	31887.3	33480.5	24224.7	31567.8	1.56336	1.49312	1.47172	1.459	1.53189	1.10839	1.44438	0.064926	0.111817	0.127342	0.116878	0.0907798	0.70211	0.207424	0.0643746	0.140979	0.19598	0.230394	0.136369	0.846284	0.264182
CG14657	23736.5	41342.3	37960.2	37507	33692.1	39607.6	26248.7	33275.8	1.74172	1.59923	1.58014	1.41942	1.66864	1.10584	1.40188	0.00578906	0.0150026	0.0190536	0.0634033	0.0206232	0.594654	0.1355	0.0180712	0.0498116	0.125349	0.185445	0.1035	0.817973	0.230609
CG14661	5071.39	4886.69	9292.76	4684.44	3241.08	3172.29	4719.44	3188.24	0.963579	1.83239	0.923698	0.639091	0.625527	0.9306	0.628671	0.884984	0.0145859	0.801431	0.180765	0.191722	0.783057	0.25971	0.328492	0.0492522	0.450656	0.269392	0.185806	0.861212	0.285462
CG14667	6941.93	6808.36	7048.32	5643.88	7239.55	5505.57	6332.88	5774.53	0.98076	1.01533	0.813014	1.04287	0.79309	0.912265	0.831835	0.925449	0.932443	0.306045	0.801505	0.294929	0.627482	0.423373	0.337785	0.47204	0.278354	0.523091	0.228775	0.825753	0.349885
CG14671	10009.4	7808.12	8619.64	5216.91	6936.29	5192.61	8424.58	6152.6	0.780077	0.861152	0.5212	0.692975	0.518772	0.841664	0.61468	0.403661	0.590694	0.109959	0.256595	0.0888465	0.563633	0.24951	0.197501	0.364105	0.188576	0.315574	0.135619	0.813163	0.281818
CG14683	42559.7	31458	24146.9	49650.4	50508	52811.4	47018.4	47409.7	0.739151	0.567366	1.16661	1.18676	1.24088	1.10476	1.11396	0.0614492	0.00889699	0.197733	0.204692	0.0904818	0.392846	0.43445	0.0624488	0.0383092	0.229905	0.284748	0.136369	0.765805	0.353655
CG14692	733.195	1574.05	6786.98	718.971	1234.47	872.799	1678.96	1160.44	2.14684	9.25671	0.980599	1.68369	1.1904	2.28992	1.58272	0.00376576	0.0325992	0.963394	0.103496	0.691192	0.0744369	0.129721	0.0147271	0.0743318	0.49581	0.22068	0.366846	0.478787	0.226226
CG14693	143.135	519.072	1060.54	552.799	425.454	224.328	335.604	407.182	3.62645	7.40932	3.86208	2.97239	1.56724	2.34466	2.84473	0.0470334	0.0224318	0.166425	0.0181575	0.469221	0.0972202	0.0155258	0.053564	0.0613072	0.214342	0.119734	0.294627	0.527778	0.0880177
CG14694	725.452	1195.54	1024.63	858.054	1079.95	1335.94	619.34	757.559	1.64799	1.41241	1.18278	1.48866	1.84153	0.853729	1.04426	0.202753	0.275326	0.628166	0.211485	0.252621	0.681897	0.919239	0.127708	0.235906	0.396099	0.288968	0.211943	0.839613	0.502094
CG14695	20575.5	15965.8	27306.2	20009.2	18650.1	13580.8	28191.6	17439.6	0.775962	1.32712	0.972479	0.906424	0.660047	1.37016	0.847592	0.508321	0.352589	0.937473	0.779898	0.32212	0.302666	0.71312	0.229993	0.271464	0.489239	0.517364	0.239582	0.727331	0.442711
CG14696	40716.6	69766.6	85819.1	53218.3	58480.2	39243.6	68483.3	54489.3	1.71347	2.10771	1.30704	1.43627	0.963822	1.68195	1.33826	0.112235	0.0378038	0.425501	0.284898	0.923555	0.102265	0.47578	0.0885098	0.0800895	0.329182	0.331828	0.431323	0.535964	0.368683
CG14701	2981.43	596.627	1251.24	648.503	1742.5	2013.14	2531.58	1523.23	0.200114	0.419679	0.217514	0.584451	0.675227	0.849115	0.510907	0.00622529	0.0323046	0.00630494	0.0853387	0.178969	0.503626	0.0974193	0.0188568	0.0739223	0.100865	0.207084	0.179726	0.79624	0.200948
CG14710	3639.33	5530.75	3080.01	4683.88	2199.87	2581.74	2429.59	1787.69	1.51972	0.846312	1.28702	0.604473	0.709401	0.667592	0.491213	0.054681	0.485515	0.538235	0.105302	0.322596	0.165327	0.0894696	0.0583364	0.324747	0.36575	0.222872	0.239685	0.609995	0.193023
CG14711	13521.3	9149.8	10279.8	12453.9	12776.8	12732.3	14734.7	12987.8	0.676696	0.760265	0.92106	0.944936	0.941649	1.08974	0.960545	0.110834	0.224514	0.670802	0.764625	0.776287	0.640889	0.861021	0.087914	0.210342	0.41139	0.512966	0.392964	0.828389	0.486084
CG14712	16768.7	24480.1	26033.4	27091.9	12429.7	21575.5	13163	11791.6	1.45986	1.5525	1.61562	0.741241	1.28665	0.784975	0.703188	0.161827	0.108977	0.0885333	0.402616	0.473089	0.496607	0.443928	0.111264	0.139172	0.176775	0.384789	0.295808	0.794877	0.357353
CG14715	28889.2	27572.6	28417.6	24504.1	30934.6	22461.1	28188.2	24050	0.954427	0.983675	0.848208	1.0708	0.77749	0.975736	0.83249	0.500216	0.856955	0.262637	0.386079	0.0912014	0.722915	0.0553153	0.22761	0.45098	0.259362	0.378144	0.136463	0.852766	0.157553
CG14721	10380.1	4834.78	7031.51	6630.85	7377.69	7282.44	8477.94	5314.37	0.465773	0.677402	0.638803	0.710752	0.701576	0.816748	0.511976	0.0550149	0.210757	0.204257	0.267064	0.277801	0.498848	0.140281	0.0585148	0.202418	0.233107	0.320956	0.222305	0.794952	0.233373
CG14722	17880.8	13425.4	12797.4	16326.5	12666.7	15160.6	13028.1	11081.7	0.750828	0.715706	0.913074	0.708394	0.847867	0.728608	0.619755	0.0967489	0.0759463	0.507159	0.0640711	0.307067	0.0817122	0.0472007	0.0810943	0.114002	0.355424	0.185524	0.234259	0.497162	0.146325
CG14743	1308.6	2668.04	3487.4	1122.6	1219.82	938.829	907.942	877.374	2.03885	2.66498	0.857863	0.932159	0.71743	0.693827	0.670468	0.00277521	0.000263558	0.742929	0.763736	0.392922	0.144842	0.19676	0.012949	0.00799756	0.433042	0.51291	0.266718	0.589267	0.259442
CG14749	20374.2	18641.1	18621.2	26888.8	21671.4	24873.7	19098	22394.5	0.914935	0.913962	1.31975	1.06367	1.22085	0.937362	1.09916	0.532431	0.510887	0.0304311	0.664549	0.106471	0.633678	0.478476	0.236706	0.334243	0.136442	0.480118	0.143807	0.827973	0.369731
CG14757	557.42	1121.04	1545.12	740.138	692.545	183.897	1003.36	777.607	2.01112	2.77192	1.32779	1.24241	0.329907	1.8	1.39501	0.0348049	0.00227772	0.608087	0.640788	0.121691	0.116463	0.418033	0.0450579	0.0215382	0.389058	0.472422	0.152125	0.556119	0.34822
CG14764	17676.7	21451	18076.8	15899.5	17918.3	20015.8	15328.6	15863.4	1.21352	1.02263	0.899461	1.01367	1.13233	0.867166	0.897418	0.255929	0.904613	0.586088	0.939852	0.587366	0.48284	0.641545	0.146905	0.463803	0.381326	0.559404	0.332996	0.792264	0.421596
CG14767	101720	141345	116410	125974	122368	134364	108156	115784	1.38955	1.14441	1.23843	1.20299	1.32091	1.06327	1.13826	0.0245316	0.293287	0.102417	0.2071	0.0445361	0.636013	0.412733	0.0372871	0.244259	0.183977	0.28693	0.112657	0.828125	0.34608
CG14777	3470.28	2109.02	2887.72	4673.44	3114.09	2797.11	4483.78	4521.01	0.607737	0.83213	1.34671	0.897361	0.80602	1.29205	1.30278	0.016734	0.237059	0.0430945	0.412644	0.189783	0.063834	0.0678599	0.0303574	0.217356	0.144986	0.388648	0.184631	0.455351	0.172463
CG14785	1341.7	1549.72	1392.22	1688.83	1272.18	785.796	1295.22	1428.72	1.15504	1.03765	1.25872	0.94819	0.585673	0.965355	1.06486	0.676281	0.927166	0.453412	0.860865	0.240145	0.895698	0.840374	0.276167	0.4706	0.336469	0.540231	0.207472	0.886051	0.480678
CG14786	33130.2	27182.2	19208.2	29062.4	38012.5	39124.6	32096.2	40387.8	0.820465	0.579778	0.877219	1.14737	1.18093	0.96879	1.21906	0.266565	0.0267521	0.461256	0.35809	0.280175	0.848089	0.282022	0.150574	0.0666738	0.339125	0.365729	0.223216	0.876751	0.293966
CG14787	277.908	627.013	1052.94	632.036	248.504	354.877	229.886	50.122	2.25619	3.78879	2.27426	0.894194	1.27696	0.8272	0.180355	0.0961011	0.0438469	0.158338	0.873938	0.798873	0.795337	0.339916	0.0807442	0.0863521	0.210187	0.543646	0.39865	0.866059	0.31893
CG14803	23785.9	29929	28001.1	23610	22311.3	29228.4	18079.6	22409.3	1.25826	1.17721	0.992602	0.938005	1.22881	0.760097	0.942125	0.0571339	0.327038	0.938821	0.474942	0.0800616	0.0223759	0.591719	0.0596758	0.259776	0.489239	0.410816	0.131009	0.3187	0.404724
CG14805	60361.4	41512.3	48149.6	69514.1	60271.7	74054.6	66300.2	68392.2	0.68773	0.797689	1.15163	0.998514	1.22685	1.09839	1.13305	0.0144244	0.056725	0.130344	0.987646	0.114483	0.420505	0.263811	0.0280462	0.0991161	0.197287	0.572086	0.148037	0.771925	0.287605
CG14806	20374.6	12679.9	18849.5	14013.9	11449	10944.4	19134.7	16062.4	0.62234	0.925149	0.687814	0.561924	0.537158	0.939144	0.788357	0.0551498	0.670556	0.0913629	0.0317054	0.0231553	0.788457	0.31463	0.0585917	0.392392	0.178808	0.143509	0.1035	0.863468	0.308657
CG14812	24625.5	19383.4	26725.9	17619.4	19066.8	15883.3	25356.9	19540.9	0.787127	1.08529	0.715497	0.774274	0.644994	1.0297	0.793525	0.238145	0.621954	0.141695	0.179184	0.0502926	0.891946	0.307928	0.139954	0.375926	0.202161	0.268295	0.116058	0.88591	0.305642
CG14814	17243.8	24183	18419.7	23663.5	22635.1	24387	14537.4	17693.1	1.40242	1.06819	1.37229	1.31265	1.41425	0.843051	1.02605	0.122909	0.78542	0.129228	0.191633	0.140741	0.540716	0.924241	0.0935544	0.430364	0.196815	0.276586	0.161555	0.807387	0.50358
CG14817	32681.5	11918.2	21437.4	11085.5	11374.4	8923.09	31065.8	16190.4	0.364677	0.65595	0.339198	0.348038	0.273032	0.950562	0.495398	0.0443753	0.248323	0.041971	0.0412232	0.0275903	0.885451	0.168711	0.0517457	0.222542	0.143509	0.158125	0.104105	0.884487	0.249405
CG14818	28070.9	12313	17107	7847.87	15820.3	9397.49	28286.5	17504.5	0.438638	0.60942	0.279573	0.563584	0.334777	1.00768	0.623582	0.075103	0.188244	0.0315248	0.164909	0.0445606	0.981164	0.302179	0.0700456	0.19002	0.137781	0.259313	0.112657	0.896245	0.303328
CG14834	418.33	731.752	1990.99	473.61	426.878	332.202	455.606	365.652	1.74922	4.75937	1.13214	1.02044	0.794116	1.08911	0.874076	0.129214	0.0532136	0.851531	0.960884	0.699848	0.836176	0.789873	0.096117	0.0956206	0.466577	0.564468	0.369673	0.874851	0.465901
CG14852	5.94236	1.17857	1.25937	1.6398	896.726	1.36615	36.7136	16.23	0.198334	0.211931	0.275951	150.904	0.2299	6.17829	2.73124	0.500078	0.507239	0.541704	0.130785	0.516681	0.133881	0.264345	0.227584	0.332873	0.366757	0.238331	0.310363	0.57849	0.287605
CG14853	19.2832	1.17857	1.25937	1.6398	784.406	1.36615	48.5934	33.4147	0.0611191	0.0653092	0.0850381	40.6783	0.0708469	2.51999	1.73284	0.512227	0.514058	0.522732	0.132392	0.516477	0.497018	0.68082	0.231149	0.335294	0.360316	0.238767	0.310352	0.794877	0.433019
CG14855	223.758	492.716	981.54	119.607	448.229	166.546	212.061	230.561	2.202	4.3866	0.534537	2.00318	0.744311	0.947725	1.0304	0.155903	0.0475378	0.505428	0.235569	0.725799	0.93962	0.970205	0.108358	0.0907939	0.354828	0.303734	0.377774	0.893215	0.514873
CG1486	28918.9	35601.1	28306.9	36843.5	38756	34306	31883.7	36633	1.23107	0.978837	1.27403	1.34016	1.18628	1.10252	1.26675	0.0491275	0.829401	0.0466082	0.0111715	0.11944	0.328091	0.0640477	0.0549652	0.443945	0.146593	0.104775	0.151251	0.737534	0.168334
CG14860	816.19	351.317	392.889	186.105	490.994	32.7033	194.004	337.488	0.430435	0.481369	0.228017	0.601568	0.0400682	0.237695	0.413492	0.130137	0.154749	0.0481332	0.267876	0.0184273	0.0535392	0.18382	0.0965695	0.171168	0.149095	0.321237	0.102653	0.429465	0.254837
CG14864	1000.2	2073.31	994.657	1039.54	1221.89	445.594	1429.1	920.813	2.07289	0.994455	1.03933	1.22164	0.445504	1.42881	0.920626	0.0517766	0.988627	0.922585	0.556312	0.161096	0.301903	0.86307	0.0567028	0.485574	0.485122	0.44298	0.170104	0.726491	0.486495
CG14868	2440.18	1028.5	2170.8	1285.02	1738.01	1287.27	2278.11	1834.94	0.421485	0.889608	0.526608	0.712248	0.52753	0.933581	0.751971	0.0702116	0.696187	0.0896741	0.262989	0.110928	0.79304	0.431237	0.0673329	0.401595	0.177944	0.318832	0.146084	0.865946	0.352158
CG14869	8428.75	6018.22	11746	12087.5	13753.6	18167	13833	12865.1	0.714012	1.39356	1.43409	1.63175	2.15536	1.64117	1.52634	0.495633	0.334284	0.308002	0.133005	0.0403682	0.206472	0.296725	0.226131	0.26304	0.279162	0.238964	0.110621	0.647556	0.301093
CG14881	3829.62	3339.07	2133.23	2748.16	2824.86	2156.97	2903.41	2222.08	0.871906	0.557035	0.717607	0.737634	0.563234	0.758146	0.580234	0.63146	0.102423	0.31258	0.306448	0.103215	0.402192	0.188158	0.263542	0.134726	0.28093	0.343526	0.142722	0.7688	0.256406
CG14882	5157.51	4446.13	3295.26	4801.9	5419.44	7022.33	5914.24	5089.53	0.862069	0.638925	0.93105	1.05079	1.36157	1.14672	0.98682	0.575374	0.164381	0.791856	0.835606	0.168774	0.575149	0.964465	0.247757	0.177	0.448702	0.533344	0.174233	0.814683	0.513856
CG14883	8409.25	9121.08	9896.34	11542.5	10535.1	8470.44	9918.97	7944.58	1.08465	1.17684	1.37259	1.2528	1.00728	1.17953	0.944742	0.610846	0.360217	0.0495971	0.176347	0.961883	0.262733	0.766314	0.258123	0.274925	0.150028	0.266938	0.441462	0.693193	0.457895
CG14891	124.536	504.126	1349	238.4	260.708	264.557	115.35	24.345	4.04803	10.8322	1.91431	2.09344	2.12435	0.926238	0.195486	0.0536006	0.00704232	0.288957	0.191985	0.297712	0.879946	0.214639	0.0576658	0.0346552	0.272215	0.277006	0.230132	0.883085	0.268114
CG14894	31984.4	21567.4	33949.4	13943	19206.2	16687.1	23125.4	16108.7	0.674311	1.06144	0.435933	0.600488	0.521727	0.723023	0.503644	0.222546	0.816737	0.0570205	0.150793	0.0936133	0.31489	0.147465	0.134618	0.440579	0.156106	0.250188	0.138099	0.733441	0.237918
CG14898	3762.78	1142.1	1868.65	2223.16	3544.71	1821.05	4057.8	2651.22	0.303525	0.496615	0.590829	0.942044	0.483964	1.07841	0.70459	0.0618264	0.139926	0.215751	0.862593	0.140742	0.805188	0.452705	0.0626508	0.160477	0.238882	0.540718	0.161555	0.86896	0.359564
CG14903	7151.37	6589.82	8189.37	3253.04	5419.55	2841.21	7687	5695.77	0.921476	1.14515	0.454883	0.757834	0.397296	1.0749	0.796458	0.832339	0.710953	0.177831	0.510005	0.133184	0.851287	0.652749	0.315889	0.40635	0.220211	0.42496	0.157925	0.876762	0.424401
CG14905	1217.7	1088.44	4254.28	2065.24	1438.68	1920.83	2167.5	1204.36	0.893847	3.4937	1.69602	1.18147	1.57743	1.78	0.989045	0.769678	0.0254522	0.0813531	0.57415	0.365406	0.0667669	0.976827	0.300085	0.0655294	0.173207	0.449588	0.256683	0.460282	0.516395
CG14906	46771.4	33656.5	78457.9	31272.5	25731.4	25641.8	35279.4	25229.5	0.719596	1.67747	0.668624	0.550153	0.548237	0.754294	0.539422	0.101062	0.0556292	0.108937	0.0167008	0.0264934	0.143804	0.0413268	0.0830974	0.0982577	0.188015	0.117561	0.104105	0.589267	0.140034
CG14913	526.376	403.697	1957.17	428.26	401.811	1031.45	610.467	551.342	0.766937	3.71819	0.8136	0.763354	1.95953	1.15975	1.04743	0.694799	0.00207816	0.708737	0.635564	0.127343	0.787965	0.935425	0.280916	0.0203494	0.422825	0.470865	0.154974	0.86345	0.506572
CG1492	3758.89	5545.97	5620.21	6750.84	5529.44	5459.05	4391.55	3380.61	1.47543	1.49518	1.79597	1.47103	1.4523	1.16831	0.899365	0.197492	0.148333	0.111967	0.200982	0.307163	0.598023	0.793479	0.125528	0.166245	0.18947	0.282225	0.234259	0.817973	0.466982
CG14933	1388.61	38.1187	980.938	90.0684	1206.34	188.036	1052.43	756.126	0.0274509	0.706415	0.064862	0.868737	0.135412	0.757902	0.544519	0.0474577	0.54634	0.0551607	0.785471	0.0734197	0.583851	0.401767	0.0537551	0.347824	0.154507	0.518693	0.127318	0.816935	0.341488
CG14937	1824.8	3440.17	2611.2	958.776	1653.45	1612.11	756.104	1179.54	1.88523	1.43095	0.525414	0.906099	0.883444	0.414349	0.646393	0.0299131	0.222807	0.173147	0.792443	0.747484	0.0965504	0.381652	0.0416639	0.209608	0.217901	0.520697	0.384047	0.526006	0.333324
CG14945	693.255	441.469	321.438	461.035	983.022	225.27	1197.09	1060.2	0.636807	0.463665	0.665031	1.41798	0.324946	1.72677	1.52931	0.126982	0.0927736	0.265106	0.19771	0.0170533	0.00741266	0.0639621	0.0953367	0.128612	0.260513	0.280402	0.102409	0.219977	0.168334
CG14946	21937.6	33579	50827.9	4981.32	11444.2	22461.1	10194.3	22651.8	1.53066	2.31693	0.227068	0.521669	1.02386	0.464694	1.03256	0.346446	0.0622683	0.150662	0.364783	0.962311	0.301612	0.958256	0.178693	0.103509	0.20596	0.369131	0.441545	0.726225	0.512618
CG14955	181.183	926.638	935.02	615.83	397.347	311.122	194.974	302.642	5.11437	5.16064	3.39894	2.19307	1.71717	1.07612	1.67036	0.00707621	0.048074	0.105763	0.242426	0.479544	0.926453	0.499491	0.0199685	0.091007	0.185538	0.307055	0.297908	0.891437	0.376111
CG14961	1169.57	2801.57	5444	3625.38	1614.49	2097.64	1286.58	1554.74	2.39539	4.65471	3.09976	1.38042	1.79352	1.10005	1.32933	0.0202867	0.0218201	0.00408456	0.395935	0.0978874	0.825655	0.536945	0.0336687	0.0605198	0.0933782	0.382025	0.140051	0.87288	0.386542
CG14962	4559.92	4254.77	4673.41	4562.98	3755.82	3269.18	4427.09	3213.06	0.93308	1.02489	1.00067	0.82366	0.716938	0.970871	0.704632	0.595197	0.915716	0.997105	0.227498	0.156612	0.823919	0.0932465	0.253571	0.467251	0.503984	0.298449	0.16812	0.872457	0.197253
CG14964	2549.97	3423.16	2208.05	5693.03	3889.66	5584	4722.38	3900.45	1.34243	0.865912	2.23259	1.52537	2.18983	1.85194	1.52961	0.473584	0.80231	0.0773881	0.273824	0.0524358	0.120948	0.372089	0.219765	0.436027	0.171818	0.325446	0.117302	0.561967	0.330037
CG14965	1998.29	2731.78	3345.7	2083.4	1040.81	1979.3	1731.88	1117.96	1.36706	1.67428	1.04259	0.520852	0.990494	0.866681	0.559458	0.396327	0.164891	0.939811	0.232442	0.979532	0.735437	0.348562	0.195411	0.177203	0.489305	0.301884	0.445598	0.854419	0.321539
CG14966	2829.28	625.972	1510.04	684.178	915.499	622.963	2304.28	1552.83	0.221248	0.53372	0.241821	0.323581	0.220185	0.814443	0.548843	0.0840351	0.266221	0.0884005	0.122251	0.0809979	0.70238	0.381052	0.0750052	0.231589	0.176621	0.234157	0.131196	0.846284	0.332977
CG14967	39534	51902.7	49204.2	28626.7	33259.2	37185.3	27448.3	31185.4	1.31286	1.24461	0.724104	0.841281	0.940592	0.694297	0.788826	0.132415	0.223366	0.173004	0.408336	0.778997	0.143135	0.383945	0.0977432	0.209816	0.217809	0.387077	0.393552	0.589267	0.333898
CG14969	29914.1	34725.9	32242.4	26603	33671	30477.2	29291.9	27034.4	1.16085	1.07783	0.889312	1.12559	1.01882	0.979201	0.903734	0.449998	0.697692	0.539192	0.555763	0.91397	0.913204	0.660761	0.21176	0.401984	0.366275	0.44298	0.429099	0.888886	0.426501
CG14971	13954.7	14984.2	13706.3	16015.6	17209.9	14484.3	16658.2	13360.6	1.07377	0.982199	1.14769	1.23327	1.03795	1.19374	0.957429	0.737376	0.947114	0.50406	0.390279	0.854872	0.389997	0.867676	0.291868	0.47486	0.354301	0.379995	0.41623	0.764625	0.487645
CG14977	15715.2	7360.27	18126.1	5588.05	5942.48	6371.4	9147.43	7734.54	0.468354	1.15341	0.355583	0.378137	0.40543	0.582076	0.49217	0.0375587	0.508222	0.0161851	0.0200873	0.0212993	0.0867493	0.089392	0.0472081	0.333291	0.121876	0.122866	0.1035	0.506463	0.192956
CG14980	6228.98	7071.39	6645.99	6100.31	8109.42	6665.17	6564.68	5119.13	1.13524	1.06695	0.979343	1.30189	1.07003	1.05389	0.821825	0.53077	0.786723	0.935551	0.218712	0.773304	0.8048	0.508898	0.236155	0.430834	0.48858	0.293218	0.392179	0.86896	0.378546
CG14982	4303.12	10351.7	9088.01	7753.97	6458.39	8815.83	6510.15	4841.31	2.40563	2.11196	1.80194	1.50086	2.04871	1.51289	1.12507	0.000500877	0.00616884	0.0417887	0.0596668	0.00194708	0.0751474	0.636857	0.0063929	0.032782	0.143504	0.181666	0.102409	0.480124	0.420274
CG14984	155.442	102.864	413.651	492.209	268.836	290.976	2804.76	259.68	0.661749	2.66112	3.1665	1.72949	1.87192	18.0438	1.67059	0.72444	0.143424	0.152777	0.509311	0.481189	0.000853368	0.56218	0.288538	0.162861	0.207657	0.42496	0.298347	0.0920931	0.395128
CG14985	11629.5	12015.5	11668.5	10444.4	10309.3	10781.7	11976.8	9600.51	1.03319	1.00335	0.898098	0.886479	0.927102	1.02986	0.825531	0.898253	0.989766	0.702499	0.659136	0.767636	0.906658	0.556522	0.33148	0.485824	0.421503	0.478639	0.390174	0.887583	0.392809
CG14995	1908.64	2391.17	1925.44	2489.39	1246.02	1971.7	1786.47	997.19	1.25281	1.0088	1.30427	0.65283	1.03304	0.93599	0.522461	0.238846	0.961811	0.314192	0.0349827	0.898944	0.732814	0.0121911	0.14017	0.479095	0.281733	0.149055	0.425241	0.854419	0.0797377
CG14997	29187.1	26270.4	23077.8	31356.9	24045.1	23338	26420.1	21639.8	0.900069	0.790683	1.07434	0.823826	0.7996	0.905196	0.741417	0.484865	0.153135	0.713207	0.276307	0.283343	0.574598	0.160771	0.223339	0.170016	0.424007	0.327096	0.22441	0.814683	0.24606
CG15011	6871.45	5776.21	4014.6	8464.67	7834.8	7353.17	7002.22	6557.87	0.840609	0.584243	1.23186	1.14019	1.0701	1.01903	0.954364	0.368332	0.0204729	0.273506	0.383606	0.673235	0.894169	0.796533	0.18654	0.0586381	0.264504	0.377295	0.361516	0.88591	0.467491
CG15012	36747.7	31934.2	45663.3	17244.4	28538.2	17959.9	31696.6	25197.1	0.869012	1.24262	0.469265	0.776597	0.488735	0.862546	0.685677	0.652096	0.441573	0.0871147	0.418681	0.0899615	0.619739	0.368384	0.269288	0.307874	0.176098	0.390681	0.136222	0.822633	0.328235
CG15014	7957.92	5721.23	7180.26	7390.56	8525.5	7671.38	9427.3	7481.55	0.718936	0.902279	0.928706	1.07132	0.963993	1.18464	0.940139	0.0327075	0.390276	0.399839	0.453827	0.761233	0.160791	0.448839	0.0435059	0.28744	0.318802	0.402587	0.388214	0.604544	0.358787
CG15019	35240.3	9571.86	17172.6	18657.8	22929.6	20423.1	23251.4	19453.5	0.271617	0.487299	0.529446	0.650664	0.579538	0.659796	0.552026	0.0213707	0.0853907	0.103874	0.213661	0.133463	0.236405	0.195804	0.0347267	0.122151	0.184684	0.290544	0.158045	0.677039	0.259112
CG15027	6937.11	2782.14	3080.75	4672.36	5444.94	2383.69	4927.76	4028.86	0.401052	0.444097	0.673531	0.7849	0.343614	0.710348	0.580769	0.213701	0.24383	0.489966	0.633798	0.17779	0.525429	0.463503	0.131586	0.220305	0.348877	0.470017	0.179386	0.801427	0.363637
CG1503	5541.04	5138.29	4680.79	5205.85	3658.15	4522.71	5026.48	4676.62	0.927315	0.84475	0.939508	0.660192	0.816221	0.907137	0.843998	0.736836	0.451072	0.773433	0.111187	0.426848	0.724449	0.522099	0.291778	0.311465	0.443234	0.226252	0.27854	0.852766	0.381781
CG15034	1.31755	1.17857	1.25937	1.6398	63.9068	1.36615	1117.1	123.157	0.894516	0.955841	1.24458	48.5042	1.03689	847.859	93.4742	0.552232	0.83483	0.448629	0.139806	0.86517	0.00126432	9.00336e-15	0.24112	0.443945	0.334783	0.242577	0.416572	0.123826	6.12265e-12
CG15043	688.041	699.399	711.265	779.227	857.103	713.087	848.702	859.712	1.01651	1.03375	1.13253	1.24571	1.0364	1.2335	1.24951	0.970987	0.954817	0.785101	0.590408	0.945397	0.653574	0.654955	0.349057	0.477312	0.446918	0.455869	0.436824	0.832272	0.424935
CG15047	2287.89	1556.03	857.178	963.604	1778.23	550.064	1575.84	2054.05	0.680116	0.374659	0.421176	0.777236	0.240424	0.688776	0.897792	0.167847	0.0317126	0.0460683	0.403428	0.00860605	0.296542	0.706795	0.114007	0.0733582	0.146593	0.385191	0.102409	0.723849	0.440591
CG15048	888.412	1262.43	1018.43	493.022	444.648	564.388	909.248	475.921	1.421	1.14635	0.554948	0.500497	0.635278	1.02345	0.535698	0.504111	0.817225	0.475408	0.424407	0.570216	0.968804	0.542141	0.228789	0.440636	0.344632	0.393317	0.327935	0.895787	0.388198
CG15071	262.948	454.79	307.833	365.149	696.834	878.966	398.293	516.018	1.72958	1.1707	1.38867	2.65009	3.34274	1.51473	1.96244	0.101716	0.765599	0.541186	0.00518171	0.0199042	0.37106	0.0924877	0.0834641	0.424142	0.366567	0.0870869	0.103247	0.754147	0.196644
CG15073	7114.59	7479.7	5731	5251.57	6456.85	6212.76	6108.38	5151.11	1.05132	0.805528	0.73814	0.907551	0.873242	0.85857	0.724021	0.786009	0.315721	0.23317	0.669341	0.514286	0.453544	0.251224	0.30434	0.254299	0.245605	0.481797	0.310023	0.783779	0.282362
CG15080	387.882	1390.51	764.499	433.887	203.315	634.289	286.531	284.979	3.58488	1.97096	1.1186	0.524167	1.63526	0.738705	0.734706	0.00637656	0.190128	0.875351	0.372248	0.367824	0.643703	0.66515	0.0190277	0.190873	0.472481	0.37264	0.257255	0.828808	0.428062
CG15083	16110.5	15631.3	28630.9	16551.1	18304.7	11053.2	18730.7	10262.1	0.97026	1.77716	1.02735	1.1362	0.686086	1.16264	0.636985	0.88841	0.0321324	0.93177	0.616035	0.202891	0.45541	0.197178	0.329191	0.0737729	0.487524	0.463895	0.191285	0.783833	0.259536
CG15084	7794.59	4893.78	7054.72	4162.56	4733.97	2688.61	6169.5	5913.44	0.627843	0.905079	0.534033	0.607341	0.344932	0.791511	0.75866	0.256198	0.80333	0.183219	0.238228	0.0662536	0.533244	0.541749	0.146935	0.436397	0.222547	0.304772	0.123713	0.804795	0.388198
CG15087	10540.5	13696.6	12874.9	12266.9	13987	11928.7	11660.3	11973.9	1.29942	1.22147	1.16378	1.32697	1.13169	1.10623	1.13599	0.0291936	0.0927575	0.238939	0.0188854	0.175869	0.303959	0.237381	0.0410692	0.128612	0.248511	0.120421	0.178205	0.727331	0.277448
CG15093	75361.5	82683.8	56723.1	65799.8	74206.9	64141	67403.3	64551	1.09716	0.75268	0.873122	0.984679	0.85111	0.8944	0.856551	0.627035	0.167284	0.477705	0.921195	0.343652	0.554408	0.455793	0.262475	0.178779	0.345454	0.5544	0.24798	0.810597	0.360748
CG15097	792.354	1461.44	1879.91	1617.45	1098.04	579.214	1554.03	2023.5	1.84443	2.37256	2.04132	1.3858	0.731005	1.96129	2.55378	0.0341065	0.0404472	0.0812662	0.40076	0.523936	0.0453794	0.00760532	0.0444928	0.0826868	0.173207	0.38425	0.312406	0.403041	0.065256
CG15098	391724	571479	606973	1.22009e+06	539346	742247	620521	594847	1.45888	1.54949	3.11467	1.37685	1.89482	1.58408	1.51854	0.12636	0.0591622	0.00658678	0.0967742	0.0547889	0.0944319	0.0709299	0.0949711	0.101426	0.101409	0.217935	0.118227	0.521103	0.175713
CG15099	69790.4	101614	112252	80420.7	82147.2	102009	73794	107887	1.45599	1.60842	1.15232	1.17706	1.46165	1.05737	1.54587	0.0440678	0.0188128	0.530669	0.45664	0.0488138	0.810116	0.0442085	0.051494	0.0559175	0.362961	0.403217	0.11481	0.870308	0.143104
CG15100	72056.3	36466.4	43570.3	46612.9	46708.3	59636.9	39814.9	48649.9	0.506082	0.604671	0.646896	0.648219	0.827644	0.552552	0.675165	0.152152	0.239017	0.291115	0.288046	0.604423	0.192155	0.427178	0.106863	0.218258	0.272972	0.333627	0.339039	0.628545	0.351144
CG15107	12809.1	8704.84	10512.3	7247.31	8963.43	7340.34	8288.6	6064.29	0.679585	0.820693	0.565796	0.699774	0.573059	0.64709	0.473438	0.170653	0.429344	0.0943844	0.21928	0.0902453	0.135171	0.0845791	0.11513	0.30321	0.17918	0.293563	0.136369	0.580327	0.188076
CG15111	25142.3	21248.5	21696.2	20388	19211.8	20706.5	17231.5	15293.9	0.845128	0.862935	0.810903	0.764121	0.82357	0.685358	0.608293	0.452714	0.492426	0.362935	0.241291	0.371981	0.131534	0.129958	0.212788	0.32761	0.302833	0.306702	0.258771	0.575747	0.226501
CG15117	2823.29	505.578	1846.85	1427.4	1832.23	1281.62	1564.25	2763.87	0.179074	0.654148	0.505581	0.648971	0.453944	0.554052	0.978955	0.0754055	0.437851	0.32008	0.431648	0.25011	0.303272	0.967055	0.0701529	0.306704	0.284475	0.394983	0.211518	0.727331	0.514479
CG15118	29049.2	43886	42790.3	38744.5	40812.9	31620.8	30275	40415.1	1.51075	1.47303	1.33375	1.40496	1.08852	1.0422	1.39126	0.00363779	0.0205777	0.022467	0.0087734	0.51424	0.751899	0.0303991	0.0146236	0.0587639	0.129268	0.0992812	0.310023	0.857749	0.120497
CG1513	48169.6	62346	66182	48788.1	61556.5	48314.3	54654.4	54409.6	1.2943	1.37394	1.01284	1.27791	1.003	1.13462	1.12954	0.0410274	0.0580515	0.911711	0.0433818	0.978708	0.349231	0.374146	0.0494009	0.100374	0.48179	0.161094	0.445565	0.747704	0.330529
CG15141	37231.4	39687.9	34690.6	38251.2	36546.3	34513.5	38672.3	33368.4	1.06598	0.931756	1.02739	0.981597	0.926998	1.0387	0.896242	0.289499	0.310035	0.681296	0.813396	0.366855	0.681703	0.152458	0.158417	0.251823	0.415645	0.527429	0.257253	0.839613	0.241542
CG1516	34700.9	51443.4	27134.8	59870	43620.4	67166.2	42911.2	60825.2	1.48248	0.781961	1.72531	1.25704	1.93557	1.2366	1.75284	0.199061	0.565104	0.13348	0.519063	0.0453935	0.568051	0.12405	0.126196	0.353757	0.198884	0.428935	0.112803	0.813227	0.221925
CG15160	30447.9	35519.5	30382.5	38534.6	33955.7	39570.4	27705.2	31340.6	1.16657	0.997854	1.26559	1.11521	1.29961	0.909923	1.02932	0.214598	0.986238	0.102273	0.367895	0.0562207	0.530467	0.850584	0.131891	0.485161	0.183844	0.371001	0.119184	0.804614	0.483446
CG15168	9736.9	6300.38	8408.63	4535.91	5899.83	6891.25	5698.49	4871.38	0.647062	0.863583	0.465847	0.605925	0.707745	0.585247	0.500301	0.0678354	0.503841	0.0128324	0.0721665	0.188619	0.0455407	0.0362856	0.0660465	0.33144	0.11891	0.194347	0.184202	0.403041	0.132218
CG1518	118669	81475.5	73750.3	130642	134155	125239	120285	124898	0.686576	0.621477	1.10089	1.13049	1.05536	1.01362	1.05249	0.00021618	8.001e-05	0.138305	0.0713339	0.335158	0.772967	0.322494	0.00419021	0.00571615	0.201143	0.194032	0.245065	0.860051	0.311631
CG15209	9682.73	5895.14	5390.44	4471.87	9953.79	8607.45	10791	13833.7	0.60883	0.556707	0.46184	1.02799	0.888949	1.11446	1.4287	0.225606	0.167042	0.106157	0.936726	0.738579	0.692492	0.260581	0.135709	0.178686	0.185813	0.558581	0.381275	0.844464	0.285921
CG15220	30114.5	23144.7	28845.3	27267.9	27526.6	18958.3	37945.3	25771.3	0.768556	0.957855	0.905473	0.914064	0.629541	1.26003	0.855778	0.473285	0.895961	0.777931	0.782993	0.251039	0.4846	0.70761	0.219663	0.461916	0.44466	0.51824	0.211607	0.79279	0.440749
CG1523	19291.3	28620.2	23556.6	23460	24673.6	25841.2	26111.3	26643.4	1.48358	1.2211	1.21609	1.279	1.33952	1.35353	1.38111	0.000400835	0.0404318	0.0197726	0.0104515	0.0105078	0.0106871	0.0045066	0.00562763	0.0826868	0.125349	0.104295	0.102409	0.243672	0.0499982
CG15236	623.862	920.577	2037.31	1384.08	559.114	584.107	803.51	594.304	1.47561	3.26564	2.21856	0.896215	0.936275	1.28796	0.952621	0.0179374	0.0245613	0.00359278	0.541926	0.809191	0.168967	0.813413	0.0314992	0.064111	0.0918735	0.43757	0.402073	0.610172	0.473492
CG15237	8224.94	6450.58	7655.69	7395.75	5911.45	5611.31	7784.2	4005.94	0.784271	0.930791	0.899187	0.718723	0.682232	0.946415	0.487048	0.187892	0.519584	0.703426	0.0201122	0.0845784	0.715922	0.00394261	0.121621	0.337131	0.421804	0.122866	0.133178	0.849783	0.0470279
CG15286	705.336	1049.51	709.834	1211.62	651.89	1294.58	660.334	607.67	1.48796	1.00638	1.71779	0.924226	1.8354	0.936198	0.861532	0.405258	0.991568	0.411206	0.896411	0.234134	0.915609	0.84597	0.19811	0.486213	0.322697	0.548506	0.205105	0.889312	0.482175
CG1529	18985.6	22209.2	19732.8	22015.4	23264.7	21942.6	22711.6	20695.1	1.16979	1.03935	1.15958	1.22538	1.15575	1.19625	1.09004	0.140666	0.55904	0.126214	0.0129787	0.456347	0.0569965	0.257536	0.101693	0.352207	0.195401	0.108207	0.289407	0.439829	0.284534
CG15296	277.561	368.893	229.45	826.106	472.812	518.625	141.385	254.429	1.32905	0.826666	2.9763	1.70345	1.86851	0.509382	0.916658	0.65697	0.807528	0.158353	0.350074	0.309699	0.470109	0.918631	0.270648	0.437999	0.210187	0.36298	0.235307	0.787375	0.502027
CG15309	1999.89	6798.07	7709.32	1591.38	4072.35	3085.52	3379.12	4634.14	3.39923	3.85488	0.795733	2.03629	1.54284	1.68965	2.3172	0.000333525	0.000454551	0.624504	0.0172459	0.310381	0.142085	0.0194069	0.00529107	0.0106284	0.394992	0.118934	0.235617	0.589267	0.0981918
CG15312	830.471	2005	1983.71	966.914	1111.48	469.616	1659.69	1357.59	2.41429	2.38866	1.1643	1.33838	0.565482	1.99849	1.63472	0.0104188	0.0670884	0.751054	0.430249	0.300522	0.0597274	0.206945	0.0240542	0.107196	0.436182	0.394763	0.231449	0.445471	0.263852
CG15317	4720.45	3433.94	3228.02	3407.79	3959.48	3001.73	3118.35	1714.17	0.72746	0.683838	0.72192	0.838792	0.635899	0.660604	0.363138	0.445457	0.38662	0.441867	0.667616	0.313874	0.339712	0.17361	0.210363	0.286076	0.334783	0.481518	0.236592	0.744108	0.251407
CG1532	25157.8	21442.8	31014.2	18099.9	18955.9	13297.3	20711.6	13180.7	0.852331	1.23279	0.719454	0.753479	0.528558	0.823268	0.523919	0.473786	0.39064	0.227027	0.24178	0.0395669	0.451359	0.0835288	0.219823	0.287562	0.242593	0.306807	0.109618	0.783243	0.186936
CG15343	654.553	406.827	299.919	409.636	465.929	175.299	535.118	1116.05	0.621533	0.458204	0.625825	0.711828	0.267815	0.817531	1.70506	0.294578	0.139505	0.280719	0.375175	0.0746048	0.577946	0.11182	0.160302	0.160207	0.267454	0.374101	0.127923	0.815087	0.212785
CG15345	1721.4	816.969	1562.59	1011.29	1827.51	1099.48	1809.42	1303.17	0.474596	0.907745	0.587481	1.06164	0.638713	1.05113	0.757043	0.118096	0.816307	0.16135	0.821564	0.193286	0.838524	0.436682	0.091226	0.44047	0.211877	0.529552	0.186374	0.875568	0.354506
CG15347	560.514	136.796	501.535	381.062	250.498	568.215	992.164	210.035	0.244054	0.894777	0.679844	0.446908	1.01374	1.7701	0.374719	0.306975	0.898846	0.657052	0.444151	0.98886	0.384636	0.489332	0.164655	0.462805	0.406416	0.39918	0.448066	0.761747	0.373184
CG15356	12235.1	20806.1	14396.6	18194	11031	21640.2	10192.7	12087	1.70053	1.17667	1.48704	0.901587	1.7687	0.833074	0.987903	0.0696326	0.632222	0.208172	0.770222	0.0664246	0.639059	0.977085	0.0668461	0.379274	0.234948	0.513903	0.123713	0.828389	0.516425
CG15362	2835.37	1284.6	2269.37	2384.73	1925.63	2072.02	3399.7	2387.72	0.453064	0.800379	0.841066	0.679146	0.730775	1.19903	0.842119	0.0308595	0.504796	0.52439	0.20237	0.272616	0.455492	0.552998	0.0424388	0.331647	0.360709	0.283341	0.220051	0.783833	0.391811
CG15365	4115.56	10435.4	10248.1	8235.73	8188.8	6653.46	10315.6	7102.05	2.53561	2.4901	2.00112	1.98972	1.61666	2.50648	1.72566	0.000127127	0.00454405	0.00144786	0.00585889	0.0297165	0.00330374	0.00413209	0.00331624	0.028533	0.0696632	0.0888218	0.104251	0.164586	0.0477266
CG15385	958.75	1708.45	1232.44	1626.83	790.911	1345.66	683.015	569.004	1.78195	1.28546	1.69683	0.82494	1.40355	0.712402	0.593486	0.0444518	0.464827	0.380197	0.601306	0.373094	0.370526	0.315185	0.0517704	0.317052	0.310282	0.459901	0.259342	0.754147	0.309034
CG15386	11704.3	6999.1	8571.26	7581.79	2960.66	3803.37	2802.76	1804.39	0.597993	0.732316	0.647777	0.252955	0.324954	0.239464	0.154165	0.178662	0.336191	0.300482	0.022394	0.0452311	0.0206028	0.0358336	0.118236	0.263949	0.276053	0.126992	0.112803	0.304407	0.131734
CG15387	8186	13142.4	19711.1	8122.89	6961.8	5155.36	5038.2	3197.31	1.60547	2.4079	0.99229	0.850452	0.629778	0.615466	0.390582	0.103796	0.00769017	0.985408	0.67037	0.280173	0.273756	0.167194	0.0846265	0.0360938	0.501444	0.482012	0.223216	0.702928	0.248686
CG15390	1018.63	1469.32	1494.86	1060.09	1309.37	1476.49	1247.12	653.496	1.44245	1.46752	1.0407	1.28543	1.44949	1.22431	0.641544	0.229132	0.402223	0.896927	0.367836	0.213782	0.500834	0.255413	0.136804	0.292387	0.47794	0.371001	0.19641	0.795746	0.283671
CG1542	24584.1	17153.9	18194.2	31682.7	32709.2	28046.3	29753.1	22332.9	0.697764	0.740082	1.28875	1.33051	1.14083	1.21026	0.908431	0.011225	0.081221	0.0826775	0.116593	0.264596	0.210069	0.42984	0.0250053	0.118516	0.174254	0.230394	0.216672	0.651049	0.351868
CG15432	4362.99	4017.37	7235.35	2343.5	2900.63	2949.63	4901.17	2906.6	0.920782	1.65835	0.537132	0.664826	0.676058	1.12335	0.666194	0.775428	0.0284458	0.0784427	0.2334	0.18927	0.735881	0.261682	0.301323	0.0688066	0.172582	0.302111	0.184396	0.854419	0.286548
CG15435	9414.74	13082.7	14644.4	11932.7	12336.7	9791.7	10354.2	11689.9	1.38959	1.55547	1.26744	1.31036	1.04004	1.09979	1.24166	0.0755499	0.000907708	0.0818543	0.00428589	0.553068	0.406732	0.0231058	0.0701986	0.0145916	0.173345	0.0832854	0.322525	0.770131	0.106548
CG15436	5363.35	5366.15	5572.17	4184.93	4638.83	3469.5	5042.99	3171.53	1.00052	1.03893	0.780282	0.864913	0.64689	0.940268	0.591333	0.998607	0.896434	0.495242	0.654806	0.257231	0.846326	0.285456	0.355166	0.461916	0.350819	0.477619	0.213989	0.876751	0.294875
CG15439	16542.8	22808.4	16839.3	23588.2	24988	27910.9	22242	26972.3	1.37875	1.01792	1.42588	1.5105	1.68719	1.34451	1.63045	0.0518794	0.924977	0.0597198	0.0198225	0.0117421	0.100386	0.0192882	0.0567748	0.469987	0.157762	0.122713	0.102409	0.530825	0.0980963
CG1544	17522.9	29039	17931.6	16492.5	23335	24483.8	20823.2	34623.3	1.6572	1.02332	0.941198	1.33168	1.39725	1.18834	1.97589	0.00560898	0.887615	0.754745	0.198705	0.0858436	0.446475	6.596e-06	0.0178638	0.459599	0.436988	0.280736	0.134083	0.780866	0.000533776
CG15440	29202.8	27392.8	24942.2	22885	27862.3	22043.7	26023.6	20452.6	0.93802	0.854103	0.783656	0.954094	0.754847	0.891134	0.700365	0.817804	0.601158	0.442362	0.867943	0.400961	0.685186	0.385682	0.312567	0.36791	0.334783	0.54197	0.269554	0.840743	0.33456
CG15443	13828.2	11189	12611.5	9040.71	12801.6	9885.95	10153.5	8527.9	0.809145	0.912014	0.653789	0.925761	0.714913	0.734262	0.616704	0.45548	0.728821	0.206516	0.785524	0.277028	0.325675	0.246624	0.213731	0.412122	0.233645	0.518693	0.222101	0.7365	0.280168
CG15445	20293.5	25298	26974.6	19689	29486.2	26267.1	23750	26956.1	1.24661	1.32923	0.970216	1.45299	1.29436	1.17033	1.32832	0.0944408	0.0219603	0.820224	0.00450463	0.0278362	0.175169	0.0479917	0.0798269	0.060661	0.456598	0.0841194	0.104105	0.616248	0.147592
CG15456	1070.73	585.915	1453.84	602.915	851.452	545.256	1501.88	783.336	0.547211	1.3578	0.563088	0.795207	0.509237	1.40267	0.73159	0.348127	0.474815	0.367832	0.671305	0.327989	0.466623	0.638617	0.179263	0.320748	0.305227	0.482381	0.242271	0.786362	0.420668
CG15482	425.915	333.944	1260.24	793.563	342.546	381.277	894.163	122.202	0.784062	2.95889	1.8632	0.80426	0.895194	2.09939	0.286917	0.708897	0.0296138	0.304521	0.696001	0.844689	0.126617	0.244469	0.284461	0.0703521	0.277774	0.491536	0.41274	0.571157	0.279089
CG15484	2996.08	1661.51	1271.14	2018.44	1051.85	1071.91	3043.06	2128.99	0.554561	0.424267	0.673693	0.351074	0.357769	1.01568	0.710592	0.163707	0.0375874	0.36481	0.0248266	0.0316282	0.961484	0.328907	0.112159	0.0798018	0.303748	0.132695	0.105977	0.895308	0.314005
CG1550	27507.5	25981.4	18994.3	24305.3	34609.5	30765.3	29621.5	27725.1	0.944521	0.690514	0.883588	1.25818	1.11843	1.07685	1.00791	0.573231	0.00545797	0.301499	0.0306863	0.247525	0.419675	0.937849	0.247403	0.0311036	0.27612	0.142235	0.210603	0.771763	0.507423
CG15514	27450.1	28972.1	26462.8	32756.1	34618.9	24291.5	36367.2	26554.6	1.05545	0.964032	1.1933	1.26116	0.884934	1.32485	0.96738	0.840105	0.902893	0.501558	0.361108	0.672812	0.258969	0.922895	0.317921	0.463661	0.353567	0.367323	0.361398	0.692178	0.503309
CG15523	30551.9	36750.8	32263.5	32282.1	30219.6	39360.8	25810.2	33637.1	1.2029	1.05602	1.05663	0.989126	1.28833	0.844799	1.10098	0.430586	0.824374	0.823612	0.966776	0.312404	0.56541	0.743694	0.205796	0.443149	0.457523	0.565793	0.236054	0.813163	0.451367
CG15525	8374.95	6119.2	8498.85	5247.1	6542.34	5437.89	6113.25	3956.78	0.730655	1.01479	0.626523	0.781181	0.649305	0.729945	0.472454	0.247592	0.958189	0.101879	0.440685	0.177411	0.320391	0.0758262	0.14382	0.478078	0.183713	0.398159	0.179207	0.735753	0.181483
CG15529	250.42	62.6856	109.19	383.708	103.561	838.792	361.114	147.025	0.250322	0.436028	1.53226	0.413551	3.34954	1.44203	0.587111	0.15338	0.315929	0.459342	0.224577	0.17835	0.445196	0.480071	0.107269	0.254356	0.338461	0.296848	0.179435	0.780866	0.370173
CG15535	5991.37	2767.35	3331.01	1920	4098.64	1205.46	4906.87	3235.02	0.46189	0.555968	0.32046	0.684091	0.2012	0.818989	0.539946	0.207351	0.291508	0.11598	0.434564	0.0767168	0.651271	0.367878	0.129414	0.243379	0.191373	0.395895	0.129266	0.83197	0.328235
CG15536	6210.36	5546.65	5583.45	5417.78	5372.54	5196.27	4564.29	2797.76	0.893128	0.899053	0.872377	0.865093	0.836709	0.734947	0.450499	0.763159	0.772997	0.734951	0.719262	0.660575	0.466777	0.236322	0.29881	0.426709	0.431175	0.498421	0.357034	0.786362	0.277362
CG15547	8265.96	9011.68	10171.3	9703.02	10278.9	13060.7	8290.21	14048	1.09022	1.23051	1.17385	1.24352	1.58005	1.00293	1.6995	0.377527	0.0532374	0.476363	0.147245	0.148666	0.986115	0.000378589	0.189384	0.0956206	0.344948	0.248248	0.164766	0.897562	0.0130364
CG15561	1543.33	1157.58	1631.94	1633.16	1267.34	1360.4	1160.88	1002.92	0.750051	1.05741	1.05821	0.821169	0.881466	0.752193	0.649839	0.445981	0.890514	0.865493	0.573481	0.695193	0.40695	0.35063	0.21054	0.46056	0.470217	0.449588	0.368416	0.770131	0.32224
CG15570	21.808	32.6286	33.5054	86.4481	983.104	86	151.488	50.122	1.49617	1.53638	3.96405	45.0799	3.9435	6.94643	2.29833	0.775329	0.759146	0.340375	0.109327	0.343608	0.195689	0.479404	0.301323	0.421801	0.293703	0.225738	0.24798	0.634782	0.370032
CG15579	264.909	329.685	869.854	496.711	471.233	884.468	361.223	292.14	1.24452	3.2836	1.87503	1.77885	3.33877	1.36357	1.10279	0.752884	0.209092	0.309383	0.271145	0.0835045	0.634245	0.899637	0.296192	0.20137	0.279394	0.323363	0.132511	0.827988	0.496554
CG15594	1.31755	1.17857	1.25937	1.6398	760.621	1.36615	96.7788	11.9338	0.894516	0.955841	1.24458	577.299	1.03689	73.4536	9.05758	0.552232	0.83483	0.448629	0.111168	0.86517	0.173224	2.03583e-08	0.24112	0.443945	0.334783	0.226252	0.416572	0.614733	2.21109e-06
CG15601	4862.56	3857.71	4944.42	5114.71	3957.28	3402.73	3677.67	2630.69	0.793349	1.01683	1.05186	0.813827	0.699781	0.756325	0.541009	0.258326	0.928532	0.794115	0.287972	0.205888	0.147242	0.0463575	0.147561	0.470863	0.449185	0.333627	0.192613	0.591982	0.145272
CG15602	5078.01	7382.38	10071	4111.33	6181.83	4987.35	5917.61	5121.99	1.4538	1.98325	0.809635	1.21737	0.982147	1.16534	1.00866	0.0913976	0.00277173	0.431513	0.416484	0.940071	0.456389	0.974247	0.0786274	0.0227522	0.331578	0.389673	0.435167	0.783833	0.515583
CG15611	503.689	371.566	758.89	1045.63	310.105	506.008	1552.48	711.255	0.737688	1.50666	2.07594	0.615668	1.0046	3.08221	1.41209	0.614515	0.379034	0.126141	0.488115	0.995158	0.028309	0.523704	0.259307	0.282413	0.195401	0.415852	0.449547	0.340233	0.382184
CG15618	13731.3	12243.2	9057.46	13137	12937.4	19457.3	11607.7	14462.8	0.891627	0.659623	0.95672	0.942186	1.417	0.84535	1.05328	0.334802	0.0112567	0.732324	0.582347	0.0227068	0.253262	0.645282	0.174704	0.0429141	0.430133	0.452649	0.1035	0.689991	0.422824
CG15626	16006.4	19118.2	17753	22066.6	24652.4	30486.9	19147.2	27487.9	1.1944	1.10911	1.37861	1.54016	1.90467	1.19622	1.7173	0.367513	0.632476	0.153233	0.032408	0.016794	0.436074	0.027237	0.186327	0.379274	0.208122	0.144778	0.102409	0.78007	0.114705
CG15630	587.433	128.032	170.158	709.947	468.615	307.694	874.447	1093.61	0.217951	0.289664	1.20856	0.797734	0.523795	1.48859	1.86168	0.385791	0.431218	0.845443	0.820343	0.608018	0.606843	0.444982	0.192207	0.303945	0.464583	0.529415	0.340247	0.8189	0.357489
CG15643	4604.58	2950.3	4033.9	4135.69	4998.28	3688.25	5520.51	3596.37	0.640732	0.876062	0.898168	1.0855	0.800996	1.19892	0.781042	0.0797297	0.548224	0.548515	0.628527	0.255713	0.290744	0.316515	0.072499	0.348634	0.36925	0.46779	0.213299	0.717755	0.309696
CG15653	3564.21	2056.54	1841.71	2778.78	3822.46	1588.72	3697.4	2498.46	0.576996	0.516724	0.779633	1.07246	0.445742	1.03737	0.700986	0.293672	0.226306	0.574011	0.855734	0.1984	0.923197	0.534443	0.159965	0.211506	0.377854	0.539001	0.188582	0.890787	0.385972
CG15695	153.829	475.223	951.827	1.6398	210.162	86.9271	129.658	79.2405	3.08929	6.18755	0.0106599	1.3662	0.565088	0.842872	0.51512	0.18729	0.0344271	0.22777	0.653616	0.617303	0.869621	0.62205	0.121318	0.0764223	0.242732	0.477148	0.343225	0.881808	0.41492
CG15701	1040.11	1230.73	1484.32	993.351	1043.75	1942.55	1730.74	904.583	1.18327	1.42708	0.955046	1.00351	1.86764	1.664	0.869701	0.62571	0.276308	0.915507	0.992557	0.111483	0.1003	0.773869	0.262116	0.236419	0.482836	0.573539	0.146544	0.530767	0.460546
CG15706	12224.6	17437.9	16862.2	6429.69	12374.2	10877.2	10935.6	9626.77	1.42646	1.37937	0.525965	1.01224	0.889785	0.894563	0.787494	0.0045381	0.00703135	0.00151273	0.939459	0.419241	0.496944	0.103679	0.016145	0.0346454	0.0696632	0.559404	0.276056	0.794877	0.207287
CG15715	21668.7	13193.1	15899.4	15693.8	12701.2	12152.5	15118.9	11867	0.608852	0.733749	0.724259	0.586151	0.560832	0.69773	0.547654	0.101421	0.244186	0.235034	0.0718872	0.0617506	0.177642	0.110072	0.0832947	0.220319	0.246444	0.194326	0.121413	0.616446	0.211392
CG15717	42219.4	29261.1	24477.6	31416.9	41058.5	33810.1	36588.3	40336.3	0.693072	0.579772	0.744135	0.972503	0.800821	0.866623	0.955397	0.236713	0.125942	0.337888	0.91607	0.439394	0.590837	0.883794	0.139375	0.150665	0.292746	0.553133	0.28293	0.817973	0.491852
CG1572	30953.1	12001	33498.8	60190.3	17353.9	34124.2	41444.3	18876.9	0.387716	1.08224	1.94456	0.560651	1.10245	1.33894	0.609855	0.136403	0.832427	0.118648	0.274615	0.810351	0.419357	0.421956	0.0997689	0.443945	0.192663	0.326044	0.40227	0.771731	0.349552
CG15735	30535.4	31381	32863.7	37947.2	32272.7	30516.2	33923.1	28848.8	1.02769	1.07625	1.24273	1.05689	0.99937	1.11094	0.944766	0.900128	0.721231	0.260635	0.794621	0.997691	0.604578	0.824851	0.331869	0.409319	0.258393	0.520953	0.450177	0.8189	0.476588
CG15738	6567.7	2657.81	4835.86	5888.21	4434.62	3320.52	6366.85	5101.47	0.404679	0.73631	0.89654	0.675216	0.505583	0.969419	0.776751	0.00492725	0.113276	0.573524	0.0744204	0.0172517	0.859493	0.253728	0.016815	0.141937	0.377744	0.197196	0.102409	0.878039	0.283542
CG15739	6667.83	4281.35	3757.01	3640.8	5383.03	3968.12	7032.18	8142.68	0.64209	0.563452	0.546025	0.807313	0.595114	1.05464	1.22119	0.0562563	0.0636289	0.0359797	0.29108	0.0441064	0.794146	0.269225	0.0592517	0.104591	0.139194	0.335276	0.112626	0.866059	0.28898
CG15743	17284.3	13891.2	13624.5	21964.4	21899.1	18025.5	16794.1	15629.5	0.803689	0.788256	1.27077	1.26699	1.04288	0.97164	0.904258	0.131163	0.0529352	0.0564543	0.0947541	0.587791	0.77926	0.340398	0.09714	0.0953927	0.155884	0.216592	0.333092	0.860997	0.31901
CG15744	32197.3	47738.7	42263.9	52500.8	43231.3	52326	34009.7	42888.2	1.48269	1.31265	1.63059	1.3427	1.62517	1.05629	1.33204	0.0263543	0.111419	0.00996612	0.0761612	0.00966191	0.761219	0.14438	0.0390098	0.140615	0.111515	0.198622	0.102409	0.859641	0.236834
CG15745	39050.6	43182.7	33585.3	48474.2	46254.5	41669.1	49507.7	52922.2	1.10581	0.860045	1.24132	1.18448	1.06705	1.26778	1.35522	0.776203	0.706322	0.511996	0.606587	0.862536	0.464055	0.434341	0.301499	0.404968	0.35718	0.460495	0.416572	0.785252	0.353652
CG15747	10276.8	11042.4	10263.5	9479.13	9559.29	8855.89	8782.89	9628.68	1.0745	0.9987	0.922377	0.930177	0.861732	0.854629	0.936929	0.524316	0.991911	0.487745	0.562183	0.392072	0.213855	0.63781	0.234357	0.48623	0.348314	0.444669	0.266562	0.654954	0.420668
CG1575	21962.8	12389.4	13760	20079.7	19586.9	20439.9	20636	15727.8	0.564106	0.626514	0.914259	0.89182	0.93066	0.939588	0.71611	0.000135728	0.00258494	0.468557	0.238395	0.402201	0.356366	0.00543435	0.00336575	0.0219497	0.341609	0.30489	0.27003	0.749627	0.0548007
CG15766	12467.2	2255.36	2341.59	8602.56	5983.3	7770.56	10915.7	4421.72	0.180903	0.187819	0.690013	0.479921	0.623278	0.875551	0.354667	0.00639741	0.00686944	0.222031	0.0519266	0.122606	0.619481	0.0508566	0.0190494	0.0345988	0.241044	0.174411	0.152653	0.822633	0.151594
CG15771	8641.64	8332.6	10520	11281.5	7929.05	12010.9	9296.56	10765.7	0.964239	1.21737	1.30548	0.91754	1.38989	1.07579	1.2458	0.911493	0.493764	0.371094	0.788063	0.236253	0.816381	0.528973	0.334697	0.32814	0.306713	0.519137	0.205719	0.87212	0.383815
CG1578	41610.1	68564.1	53680.4	54614.8	53168.1	51496.9	44911.7	41662.4	1.64777	1.29008	1.31254	1.27777	1.23761	1.07935	1.00126	0.00131957	0.0291717	0.0157827	0.0728106	0.0328293	0.489079	0.991114	0.00980382	0.0697643	0.121095	0.195271	0.106334	0.794184	0.520182
CG15784	110975	80397.1	186810	111525	49523.2	99574.3	63714.2	35069.7	0.724463	1.68336	1.00496	0.446256	0.897269	0.574132	0.316014	0.29512	0.0209222	0.983358	0.0506938	0.716003	0.109185	0.0537434	0.160466	0.0592217	0.501041	0.172571	0.374886	0.544443	0.155434
CG15814	21494.3	17335.8	17031.6	21419.1	15275.3	23048.5	18456.5	16076.3	0.806527	0.792377	0.996501	0.710667	1.07231	0.858667	0.747931	0.0877336	0.066338	0.974029	0.0172365	0.503623	0.193547	0.0709999	0.0767665	0.106729	0.498584	0.118934	0.306076	0.63159	0.17578
[truncated: 6,352 more rows]

## Sheet: Fisher's Exact Tests
Fisher's Exact Test (2-sided) p values for overlap in genes increasing (UP) or decreasing (DOWN) in expression (p <= 0.05) with different protein depletions
[truncated: 17 more rows]

[truncated: 17 more sheets: Wing disc RNA-seq, BG3 iNipped-B UP GO, BG3 iNipped-B DOWN GO, BG3 iRad21 UP GO, BG3 iRad21 DOWN GO, BG3 iPds5 UP GO, BG3 iPds5 DOWN GO, BG3 iWapl UP GO, BG3 iWapl DOWN GO, BG3 iBrca2 UP GO, BG3 iBrca2 DOWN GO, BG3 iBrca2 iPds5 UP GO, BG3 iBrca2 iPds5 DOWN GO, BG3 iBrca2 iWapl UP GO, BG3 iBrca2 iWapl DOWN GO, wing disc brca2- UP GO, wing disc brca2- DOWN GO]
