# Supplementary material for: Brca2, Pds5 and Wapl differentially control cohesin chromosome association and function
Source: PLoS Genet. 2018 Feb 15;14(2):e1007225. doi: 10.1371/journal.pgen.1007225 (PMC5831647; doi:10.1371/journal.pgen.1007225)
Supplement: S1 File — (TXT) [file pgen.1007225.s009.txt]

2L	130146	130646
2L	485194	485694
2L	1428276	1428776
2L	1997174	1997674
2L	4355082	4355582
2L	5291214	5291714
2L	7582359	7582859
2L	9122243	9122743
2L	13073675	13074175
2L	14022847	14023347
2L	14244136	14244636
2L	14535163	14535663
2L	16534668	16535168
2L	17430339	17430839
2L	19362487	19362987
2R	4524426	4524926
2R	4537265	4537765
2R	5570686	5571186
2R	6442685	6443185
2R	7496427	7496927
2R	8846062	8846562
2R	8874257	8874757
2R	8915575	8916075
2R	9227777	9228277
2R	11133519	11134019
2R	14543543	14544043
2R	17593074	17593574
2R	17742373	17742873
2R	17756807	17757307
2R	18563074	18563574
3L	644905	645405
3L	774390	774890
3L	815093	815593
3L	3250592	3251092
3L	3389943	3390443
3L	3423201	3423701
3L	7856469	7856969
3L	8675950	8676450
3L	11246056	11246556
3L	11278436	11278936
3L	11366535	11367035
3L	12096812	12097312
3L	14602578	14603078
3L	16041808	16042308
3L	17649875	17650375
3L	18187008	18187508
3L	19081234	19081734
3R	863791	864291
3R	885165	885665
3R	5905617	5906117
3R	6447846	6448346
3R	6479097	6479597
3R	9879030	9879530
3R	11831852	11832352
3R	12051196	12051696
3R	17323181	17323681
3R	17479372	17479872
3R	17761484	17761984
3R	21836191	21836691
3R	25104989	25105489
3R	25597993	25598493
3R	26093099	26093599
3R	26568307	26568807
3R	26891641	26892141
4	420965	421465
X	2192538	2193038
X	2878452	2878952
X	2952170	2952670
X	2990451	2990951
X	3330235	3330735
X	3572375	3572875
X	5784860	5785360
X	6754736	6755236
X	7436506	7437006
X	9478810	9479310
X	12638836	12639336
X	13202469	13202969
X	19058395	19058895
